# Supplementary material for: Multifactorial profiling of epigenetic landscapes at single-cell resolution using MulTI-Tag
Source: Nat Biotechnol. 2022 Oct 31;41(5):708–16. doi: 10.1038/s41587-022-01522-9 (PMC10188359; doi:10.1038/s41587-022-01522-9)
Supplement: Supplementary file 4 — Peak calls and associated statistics for experiments presented in this manuscript. All peak calling was conducted using SEACR version 1.4 (https://github.com/FredHutch/SEACR). [file 41587_2022_1522_MOESM4_ESM.xlsx]

## Sheet: README
Supplementary Table 3: Peak calls and associated statistics for experiments presented in this manuscript. All peak calling was conducted using SEACR v1.4 (https://github.com/FredHutch/SEACR).

## Sheet: ENCODE peak sets used
Dataset	URL	Target	Cell Type	Genome build	Reads	Reads in peaks	# Peaks
ENCFF322IFF	https://www.encodeproject.org/files/ENCFF322IFF/	H3K27me3	K562	hg19	14932414	1019709	74079
ENCFF099LMD	https://www.encodeproject.org/files/ENCFF099LMD/	H3K4me2	K562	hg19	14814298	7985153	65388
ENCFF498CMP	https://www.encodeproject.org/files/ENCFF498CMP/	H3K36me3	K562	hg19	13716908	2162243	93085
ENCFF542DOG	https://www.encodeproject.org/files/ENCFF542DOG/	PolIIS5P	K562	hg19	Not reported	Not reported	30324
ENCFF559PMU	https://www.encodeproject.org/files/ENCFF559PMU/	H3K27me3	H1 hESC	hg19	17801374	3061168	39290
ENCFF433NOA	https://www.encodeproject.org/files/ENCFF433NOA/	H3K4me2	H1 hESC	hg19	20604695	10227874	119250
ENCFF804GLR	https://www.encodeproject.org/files/ENCFF804GLR/	H3K36me3	H1 hESC	hg19	25246788	6422358	198078

## Sheet: Peak calling statistics
Name	Sequence File	Figures referenced	Control IgG file data source	Mode	Stringency	# of peaks called	SEACR Empirical FDR
MPM1069	MM_Hs_MPM1069	Figure 1c, Supplementary Figure 1b	GSE124557, GSM3680227_K562_IgG_ABIN101961_rep1.bed.gz	norm	stringent	6750	0.00629247
MPM1070	MM_Hs_MPM1070	Figure 1c, Supplementary Figure 1b	GSE124557, GSM3680227_K562_IgG_ABIN101961_rep1.bed.gz	norm	stringent	2989	0.0153988
MPM1953	MM_Hs_MPM1953	Supplementary Figure 2a-c	GSE124557, GSM3680227_K562_IgG_ABIN101961_rep1.bed.gz	norm	stringent	58009	0.0958553
MPM1954	MM_Hs_MPM1954	Supplementary Figure 2a-c	GSE124557, GSM3680227_K562_IgG_ABIN101961_rep1.bed.gz	norm	stringent	5030	0.00927816
MPM1955	MM_Hs_MPM1955	Supplementary Figure 2a-c	GSE124557, GSM3680227_K562_IgG_ABIN101961_rep1.bed.gz	norm	stringent	2170	0.028481
MPM1957	MM_Hs_MPM1957	Supplementary Figure 2a-c	GSE124557, GSM3560256_H1_IgG_Rep1.bed.gz	norm	stringent	2886	0.00343643
MPM1958	MM_Hs_MPM1958	Supplementary Figure 2a-c	GSE124557, GSM3560256_H1_IgG_Rep1.bed.gz	norm	stringent	10593	0.00374401
MPM1959	MM_Hs_MPM1959	Supplementary Figure 2a-c	GSE124557, GSM3560256_H1_IgG_Rep1.bed.gz	norm	stringent	23978	0.00458585
MPM2244K27	MM_Hs_MPM2244K27	Supplementary Figure 4a-b	GSE124557, GSM3680227_K562_IgG_ABIN101961_rep1.bed.gz	norm	stringent	13445	0.00462963
MPM2244K4	MM_Hs_MPM2244K4	Supplementary Figure 4a-b	GSE124557, GSM3680227_K562_IgG_ABIN101961_rep1.bed.gz	norm	stringent	2280	0.120684
MPM2244K36	MM_Hs_MPM2244K36	Supplementary Figure 4a-b	GSE124557, GSM3680227_K562_IgG_ABIN101961_rep1.bed.gz	norm	stringent	2466	0.0255773
MPM2246K27	MM_Hs_MPM2246K27	Supplementary Figure 4a-b	GSE124557, GSM3680227_K562_IgG_ABIN101961_rep1.bed.gz	norm	stringent	1743	0.0413064
MPM2246K4	MM_Hs_MPM2246K4	Supplementary Figure 4a-b	GSE124557, GSM3680227_K562_IgG_ABIN101961_rep1.bed.gz	norm	stringent	15056	0.41131
MPM2246K36	MM_Hs_MPM2246K36	Supplementary Figure 4a-b	GSE124557, GSM3680227_K562_IgG_ABIN101961_rep1.bed.gz	norm	stringent	23545	0.280118
MPM2244-2246K27_reads-per-cell-filtered	MM_Hs_MPM2244K27, MM_Hs_MPM2246K27	Figure 2c-d, Supplementary Figure 4c-d	GSE124557, GSM3560256_H1_IgG_Rep1.bed.gz	norm	stringent	4788	0.0263195
MPM2244-2246K4_reads-per-cell-filtered	MM_Hs_MPM2244K4, MM_Hs_MPM2246K4	Figure 2c-d, Supplementary Figure 4c-d	GSE124557, GSM3560256_H1_IgG_Rep1.bed.gz	norm	stringent	15436	0.439086
MPM2244-2246K36_reads-per-cell-filtered	MM_Hs_MPM2244K36, MM_Hs_MPM2246K36	Figure 2c-d, Supplementary Figure 4c-d	GSE124557, GSM3560256_H1_IgG_Rep1.bed.gz	norm	stringent	21308	0.37446

## Sheet: MPM1069
chr	start	end	total signal	max signal	summit
chr1	847044	869662	468763	65.7178	chr1:862593-862612
chr1	913268	919210	226487	85.0465	chr1:915073-915075
chr1	1059577	1065983	73663.9	36.7246	chr1:1063024-1063033
chr1	1081618	1086122	81940.4	38.6575	chr1:1083908-1083928
chr1	1095580	1117557	657093	86.9794	chr1:1102897-1102899
chr1	1855501	1860646	100502	48.3219	chr1:1857653-1857656
chr1	1868278	1882214	183273	42.5233	chr1:1878752-1878753
chr1	1887314	1902517	309204	67.6507	chr1:1895657-1895671
chr1	1903783	1909751	93831.5	42.5233	chr1:1906122-1906131
chr1	1915329	1919941	77547	36.7246	chr1:1918030-1918039
chr1	1934481	1977212	1099162	65.7178	chr1:1956609-1959303
chr1	1990718	1995576	120811	57.9863	chr1:1992590-1992594
chr1	1997216	2008945	300514	59.9191	chr1:2004731-2004794
chr1	2010976	2050220	661544	54.1205	chr1:2035799-2035863
chr1	2056824	2063180	77653.3	42.5233	chr1:2059717-2059726
chr1	2065945	2095400	574874	73.4493	chr1:2089489-2089493
chr1	2099901	2106208	81037.8	32.8589	chr1:2103882-2104014
chr1	2247939	2294676	1262328	79.2479	chr1:2268377-2268381
chr1	2303013	2312502	190380	46.389	chr1:2303912-2303983
chr1	2348459	2352733	57017.9	27.0603	chr1:2350465-2350490
chr1	2355799	2399173	857567	135.301	chr1:2371920-2371929
chr1	2402202	2412848	158401	34.7918	chr1:2404006-2404017
chr1	2421788	2429964	199102	65.7178	chr1:2427077-2427107
chr1	2432317	2436653	59631.2	30.926	chr1:2434524-2434629
chr1	2460316	2471408	122724	27.0603	chr1:2463853-2468720
chr1	2495438	2503713	112389	32.8589	chr1:2498799-2498803
chr1	2524945	2530446	105216	46.389	chr1:2529429-2529512
chr1	2532094	2539459	119604	44.4561	chr1:2536712-2536721
chr1	2720290	2726221	62559.5	25.1274	chr1:2721550-2722728
chr1	2765398	2774398	70965.5	23.1945	chr1:2768889-2768947
chr1	2791227	2803951	180649	42.5233	chr1:2793972-2794109
chr1	2818536	2828221	98246.2	25.1274	chr1:2819273-2820903
chr1	2833560	2852617	263436	83.1137	chr1:2843594-2843603
chr1	2933378	2942184	98721.6	44.4561	chr1:2939403-2939491
chr1	2943797	2950266	77751.9	30.926	chr1:2949081-2949090
chr1	2988289	3023449	529946	48.3219	chr1:2998106-2998115
chr1	3036344	3061616	422055	56.0534	chr1:3051833-3051873
chr1	3069014	3080834	151101	42.5233	chr1:3069807-3069811
chr1	3085900	3092201	67757	25.1274	chr1:3088966-3089229
chr1	3100858	3169720	1051220	44.4561	chr1:3123032-3137031
chr1	3190979	3214032	366504	46.389	chr1:3193150-
chr1	3225186	3232315	61115.6	21.2616	chr1:3228662-3228729
chr1	3269593	3284245	307874	50.2548	chr1:3278868-3279503
chr1	3288511	3294850	64436.3	30.926	chr1:3291268-3291271
chr1	3300312	3314740	273048	65.7178	chr1:3305565-3305656
chr1	3318670	3324123	88371.1	42.5233	chr1:3321522-3321595
chr1	3326930	3331789	62839.7	30.926	chr1:3329063-3329067
chr1	3344070	3360331	256746	40.5904	chr1:3350095-3350138
chr1	3370897	3387736	378486	63.7849	chr1:3376499-3376508
chr1	3410337	3417421	160021	52.1876	chr1:3415190-3415200
chr1	3424315	3428763	67700.9	38.6575	chr1:3426418-3426511
chr1	3435377	3487528	1033290	77.315	chr1:3460979-3460980
chr1	3505077	3521275	296609	50.2548	chr1:3511759-3511766
chr1	3522392	3535338	171112	36.7246	chr1:3533760-3533862
chr1	3567906	3576246	98174.6	32.8589	chr1:3571144-3571153
chr1	3584896	3591770	122803	56.0534	chr1:3589072-3589076
chr1	3599853	3609908	219548	50.2548	chr1:3603923-3603927
chr1	3611777	3639153	692522	79.2479	chr1:3621125-3621128
chr1	4001365	4011121	176282	46.389	chr1:4004223-4005360
chr1	4012600	4020635	110986	28.9931	chr1:4015587-4018597
chr1	4059202	4066778	69303.3	25.1274	chr1:4060447-4060456
chr1	4077684	4084550	67399.4	25.1274	chr1:4079459-4079463
chr1	4109972	4116671	65719.7	27.0603	chr1:4113610-4113632
chr1	4176156	4184179	80836.8	27.0603	chr1:4178997-4179006
chr1	4186354	4194182	116684	36.7246	chr1:4188741-4188758
chr1	4206335	4215603	92961.7	34.7918	chr1:4209325-4209345
chr1	4225720	4233685	63438.9	23.1945	chr1:4226974-4226983
chr1	4786069	4796899	109157	23.1945	chr1:4793529-4793614
chr1	5707561	5713462	64260.4	48.3219	chr1:5711131-5711132
chr1	5775673	5782074	77007.7	32.8589	chr1:5777184-5777322
chr1	5784569	5791941	63135.5	25.1274	chr1:5790106-5790176
chr1	5807806	5820133	145706	36.7246	chr1:5818092-5818137
chr1	5826056	5832128	79934.1	36.7246	chr1:5826670-5828702
chr1	5833148	5837192	62783.7	40.5904	chr1:5835850-5835859
chr1	5892480	5905129	239165	48.3219	chr1:5900588-5900597
chr1	6115322	6132769	283996	48.3219	chr1:6125939-6129007
chr1	6135867	6147969	273295	54.1205	chr1:6145929-6145947
chr1	6148878	6164676	281883	52.1876	chr1:6152442-6152467
chr1	6168649	6174600	85547.2	52.1876	chr1:6172766-6172770
chr1	6180719	6190008	127918	40.5904	chr1:6184587-6184643
chr1	6192741	6233374	748734	59.9191	chr1:6206471-6206472
chr1	6299721	6305326	101967	56.0534	chr1:6303183-6303187
chr1	6308303	6315678	71901.1	25.1274	chr1:6309679-6309793
chr1	6468898	6488974	399290	85.0465	chr1:6476860-6476869
chr1	6493524	6497486	74933.7	42.5233	chr1:6494681-6494838
chr1	6499085	6536494	1032700	98.5767	chr1:6509436-6509442
chr1	6538461	6574603	957177	94.7109	chr1:6546737-6546742
chr1	6813411	6823256	77048.3	32.8589	chr1:6813877-6813886
chr1	6982303	6986879	60228.4	32.8589	chr1:6985539-6985563
chr1	7009699	7040680	425727	57.9863	chr1:7016016-7016019
chr1	7064444	7083566	293562	54.1205	chr1:7069817-7069826
chr1	7106599	7123532	213674	34.7918	chr1:7110991-7112251
chr1	7154415	7160884	59830.3	34.7918	chr1:7157611-7157612
chr1	7289470	7298275	78776.3	25.1274	chr1:7293966-7293974
chr1	7409191	7413762	69813.6	36.7246	chr1:7413160-7413164
chr1	7493981	7508093	189980	42.5233	chr1:7499707-7499708
chr1	7512749	7522024	162186	48.3219	chr1:7515071-7516767
chr1	7527391	7541973	182947	38.6575	chr1:7532286-7532293
chr1	7592584	7598369	82363.7	40.5904	chr1:7594804-7594835
chr1	7615125	7626147	135821	46.389	chr1:7620521-7620571
chr1	7644756	7658137	174298	46.389	chr1:7648623-7648626
chr1	7682533	7706122	378859	56.0534	chr1:7691620-7691674
chr1	7715050	7727190	209968	57.9863	chr1:7721549-7723573
chr1	7729124	7751596	506526	61.852	chr1:7738544-7742702
chr1	7783128	7801226	264367	38.6575	chr1:7785974-
chr1	8204523	8210530	81221.4	28.9931	chr1:8206193-8206252
chr1	8280121	8287677	71311.5	28.9931	chr1:8286998-8287080
chr1	8300877	8307313	57497.3	25.1274	chr1:8301555-8301701
chr1	8315477	8322024	65126.3	28.9931	chr1:8317963-8318006
chr1	8327282	8337429	85916.4	28.9931	chr1:8331394-8331396
chr1	8351185	8356503	56067	30.926	chr1:8355216-8355247
chr1	8373786	8379313	69877.3	30.926	chr1:8376957-8376961
chr1	8382986	8404854	377498	63.7849	chr1:8389924-8389994
chr1	8979905	8988315	151422	42.5233	chr1:8981488-8983897
chr1	8998697	9013197	190689	44.4561	chr1:9009558-9009602
chr1	9021626	9038451	199958	36.7246	chr1:9025042-9025128
chr1	9063526	9088368	391998	59.9191	chr1:9074699-9074704
chr1	9097328	9107508	188094	57.9863	chr1:9101201-9101210
chr1	9120225	9148757	270020	32.8589	chr1:9127474-9127483
chr1	9162610	9175432	257061	88.9123	chr1:9165708-9165713
chr1	9177081	9182756	63398.4	30.926	chr1:9178060-9178064
chr1	9248596	9279142	376285	50.2548	chr1:9257885-9257886
chr1	9303305	9312225	123462	42.5233	chr1:9310217-9310232
chr1	9322542	9339268	243104	48.3219	chr1:9332172-9332202
chr1	9363107	9446862	1702050	71.5164	chr1:9385556-9385559
chr1	9450264	9466700	330816	65.7178	chr1:9460616-9460620
chr1	9474750	9485720	185400	52.1876	chr1:9479037-9479057
chr1	9496943	9518775	250201	44.4561	chr1:9512727-9512731
chr1	9525185	9535776	181288	61.852	chr1:9528178-9528187
chr1	9538085	9549790	166164	40.5904	chr1:9546116-9546125
chr1	9562815	9571888	132889	48.3219	chr1:9564713-9564843
chr1	9892141	9897687	75101.9	40.5904	chr1:9895683-9895762
chr1	10710629	10720679	255853	56.0534	chr1:10717197-10717204
chr1	10722151	10750766	618818	75.3822	chr1:10725471-10725536
chr1	10755295	10791311	785059	67.6507	chr1:10764488-10764489
chr1	10794852	10850876	1038538	61.852	chr1:10848933-10848935
chr1	10862505	10884674	352719	42.5233	chr1:10875383-10882832
chr1	10886813	10892959	109700	46.389	chr1:10890142-10890354
chr1	10895516	10903509	127529	34.7918	chr1:10899989-10900186
chr1	10906087	10912968	109480	50.2548	chr1:10909963-10909964
chr1	10915346	10927043	154978	38.6575	chr1:10921794-10921972
chr1	10932972	10984599	792610	73.4493	chr1:10967113-10967122
chr1	10992837	11026324	520643	57.9863	chr1:11007779-11007978
chr1	11032882	11049793	218523	48.3219	chr1:11034477-11034486
chr1	11365268	11374100	112897	44.4561	chr1:11372084-11372250
chr1	11381551	11396858	275719	52.1876	chr1:11384033-11384053
chr1	11398167	11407807	98327.4	32.8589	chr1:11400097-11400161
chr1	11417047	11424447	88247.4	28.9931	chr1:11421961-11421962
chr1	11455022	11459610	72699.3	52.1876	chr1:11457430-11457434
chr1	11480988	11524262	527377	38.6575	chr1:11494538-11494675
chr1	11547292	11553449	62343	23.1945	chr1:11550944-11550962
chr1	11587261	11599543	201406	44.4561	chr1:11588886-11588887
chr1	11625549	11635689	105017	21.2616	chr1:11628073-11630774
chr1	11683555	11693508	105332	36.7246	chr1:11686057-11686066
chr1	12829413	12839571	126257	48.3219	chr1:12837206-12837266
chr1	13813410	13828081	155177	30.926	chr1:13817320-13817327
chr1	13834112	13840071	61842.4	32.8589	chr1:13835989-13836003
chr1	13885255	13893261	94117.5	36.7246	chr1:13887284-13887285
chr1	13909457	13912539	59410.8	40.5904	chr1:13911885-13912042
chr1	14217999	14223436	64741.7	40.5904	chr1:14219438-14219442
chr1	14921866	14929064	74995.6	30.926	chr1:14924953-14926163
chr1	14980134	14985868	82908.8	32.8589	chr1:14981569-14981615
chr1	15009872	15017517	65773.9	32.8589	chr1:15016232-15016249
chr1	15033229	15048705	142354	25.1274	chr1:15043427-15043470
chr1	15051727	15064407	149421	34.7918	chr1:15061995-15063804
chr1	15176861	15195235	216457	38.6575	chr1:15181549-15181696
chr1	15406074	15426941	268041	40.5904	chr1:15417211-15421374
chr1	15440284	15450139	152883	48.3219	chr1:15441322-15441445
chr1	15470448	15488059	211376	36.7246	chr1:15480508-15480517
chr1	15528501	15537836	109996	34.7918	chr1:15533471-15533480
chr1	15562527	15570597	83554.4	32.8589	chr1:15566465-15566468
chr1	15634457	15640540	72595	25.1274	chr1:15636053-15638691
chr1	15703058	15723107	357095	73.4493	chr1:15710736-15710740
chr1	16085041	16087975	60883.7	46.389	chr1:16087175-16087184
chr1	16093112	16099851	74841	25.1274	chr1:16095057-16097163
chr1	16348074	16353724	60806.4	34.7918	chr1:16350076-16350178
chr1	16389814	16396761	98961.3	30.926	chr1:16391002-16391048
chr1	17020196	17027097	125293	54.1205	chr1:17024840-17024848
chr1	17086377	17109871	587985	81.1808	chr1:17093315-17093316
chr1	17119361	17125576	113850	48.3219	chr1:17124154-17124156
chr1	17294865	17299809	66606.9	34.7918	chr1:17296087-17296240
chr1	17391527	17398811	79406.4	30.926	chr1:17395271-17395275
chr1	17399984	17435827	569609	79.2479	chr1:17412752-17412838
chr1	17441189	17447307	110230	56.0534	chr1:17444489-17444509
chr1	17488593	17492398	62350.7	28.9931	chr1:17490404-17490883
chr1	17518573	17526846	73505.4	32.8589	chr1:17525830-17525839
chr1	17537755	17543955	88508.3	32.8589	chr1:17539376-17539583
chr1	17548065	17560946	159342	44.4561	chr1:17555849-17555851
chr1	17565528	17588726	329136	48.3219	chr1:17567182-17567189
chr1	17604851	17612649	71098.9	27.0603	chr1:17610735-17611085
chr1	17691844	17723110	575864	65.7178	chr1:17715443-17715447
chr1	17840681	17848217	86341.6	34.7918	chr1:17846800-17846929
chr1	17852070	17857156	61196.8	28.9931	chr1:17853839-17853848
chr1	17860988	17870703	128474	34.7918	chr1:17867558-17867652
chr1	17890836	17932934	501007	40.5904	chr1:17907063-
chr1	17939396	17951310	178375	38.6575	chr1:17942443-17942452
chr1	17954571	17963524	105029	36.7246	chr1:17961412-17961422
chr1	17969848	17977587	144270	46.389	chr1:17972605-17972613
chr1	17992615	18001203	98412.4	28.9931	chr1:17997227-17997243
chr1	18018647	18031367	166774	50.2548	chr1:18025425-18027650
chr1	18616089	18621122	64173.4	32.8589	chr1:18618905-18618997
chr1	18805400	18811168	95399	38.6575	chr1:18807756-18808039
chr1	18929754	18935494	82332.8	42.5233	chr1:18931851-18931860
chr1	18953790	18975893	420950	50.2548	chr1:18965000-
chr1	18978692	18984209	62660	27.0603	chr1:18980180-18980182
chr1	18997527	19005960	65060.6	23.1945	chr1:19000971-19000980
chr1	19009179	19014513	69077.1	28.9931	chr1:19010970-19012762
chr1	19015438	19020912	62128.4	30.926	chr1:19018329-19018398
chr1	19023638	19034978	144972	46.389	chr1:19029591-19029600
chr1	19040837	19067384	357959	38.6575	chr1:19059830-19059831
chr1	19086714	19093763	69608.7	21.2616	chr1:19088335-19088496
chr1	19164247	19168818	61307	30.926	chr1:19166603-19166648
chr1	19188332	19196824	153260	42.5233	chr1:19192026-19192614
chr1	19241523	19269005	445779	56.0534	chr1:19245143-19245376
chr1	19273450	19306133	417536	57.9863	chr1:19280646-19280649
chr1	19311073	19317526	74495	32.8589	chr1:19313760-19313792
chr1	19335328	19341962	106125	44.4561	chr1:19337418-19337493
chr1	19357470	19384481	454566	61.852	chr1:19361015-19361019
chr1	19389613	19396135	84940.3	36.7246	chr1:19391737-19391766
chr1	19990249	19996879	101059	38.6575	chr1:19993172-19993183
chr1	20003983	20010230	63495	32.8589	chr1:20005078-20005089
chr1	20018376	20022972	77574	46.389	chr1:20021252-20021253
chr1	20025295	20031827	79994.1	36.7246	chr1:20026906-20026915
chr1	20065837	20076011	105547	30.926	chr1:20067519-20067545
chr1	20134949	20146835	148702	42.5233	chr1:20141057-20141239
chr1	20246205	20253248	91419.3	25.1274	chr1:20248196-20250478
chr1	20287737	20291962	55898.8	28.9931	chr1:20289862-20289919
chr1	20394791	20399692	83274.1	40.5904	chr1:20396704-20396706
chr1	20405050	20412481	111523	44.4561	chr1:20407742-20408060
chr1	20435608	20443228	91239.5	32.8589	chr1:20440547-20440551
chr1	20463613	20471539	101565	30.926	chr1:20467838-20467891
chr1	20545625	20551953	74183.8	38.6575	chr1:20550237-20550256
chr1	20582463	20591574	82350.2	23.1945	chr1:20586707-20590418
chr1	20615024	20632001	230855	48.3219	chr1:20617302-20617333
chr1	20636556	20652012	246196	40.5904	chr1:20637805-20637807
chr1	20675955	20686946	156671	30.926	chr1:20681817-20682446
chr1	20689629	20694610	74042.7	34.7918	chr1:20693796-20694000
chr1	20802497	20808929	56650.7	23.1945	chr1:20807846-20808424
chr1	20810245	20819643	98704.3	28.9931	chr1:20819058-20819084
chr1	20856852	20864193	100063	42.5233	chr1:20860265-20860274
chr1	20866686	20895352	458801	56.0534	chr1:20881931-20881934
chr1	20914331	20923129	140882	44.4561	chr1:20916140-20916143
chr1	21004617	21016990	171239	30.926	chr1:21011091-21014247
chr1	21045353	21049458	67590.7	30.926	chr1:21047263-21048128
chr1	21746961	21754673	73397.1	21.2616	chr1:21750783-21754351
chr1	21828516	21834356	66993.5	27.0603	chr1:21830405-21830509
chr1	21844849	21852911	102075	34.7918	chr1:21850131-21850135
chr1	21863799	21871208	158395	57.9863	chr1:21868284-21868315
chr1	21872518	21878645	108595	46.389	chr1:21874460-21874467
chr1	21881488	21886977	80682.1	32.8589	chr1:21884809-21885346
chr1	22459433	22484947	426772	65.7178	chr1:22479885-22479889
chr1	22510485	22519728	106523	38.6575	chr1:22513876-22513917
chr1	22532903	22539962	151588	50.2548	chr1:22537006-22537204
chr1	22540919	22551070	201804	73.4493	chr1:22542986-22543075
chr1	22557745	22598348	802505	65.7178	chr1:22586179-22586188
chr1	22643005	22657570	205706	38.6575	chr1:22655598-22655607
chr1	22668455	22680034	202440	57.9863	chr1:22669333-22669376
chr1	22681902	22689305	68058.5	27.0603	chr1:22685795-22685860
chr1	22696837	22706102	97071	44.4561	chr1:22702209-22702253
chr1	22713752	22725288	145103	32.8589	chr1:22716235-22717988
chr1	22868725	22896038	527888	48.3219	chr1:22883508-
chr1	22907553	22931617	424908	52.1876	chr1:22921247-22921254
chr1	22941955	22949516	87080	30.926	chr1:22943834-22943853
chr1	22955195	22962064	73621.3	48.3219	chr1:22957186-22957187
chr1	22976349	22982994	57607.5	30.926	chr1:22979763-22979767
chr1	23037478	23042783	95024.1	42.5233	chr1:23040318-23040323
chr1	23045841	23052095	68653.9	32.8589	chr1:23050074-23050083
chr1	23054890	23064072	91266.6	32.8589	chr1:23060645-23060758
chr1	23108540	23112944	75490.4	61.852	chr1:23110187-23110189
chr1	23120167	23139083	213159	28.9931	chr1:23136588-23136779
chr1	23165389	23175238	99334.4	32.8589	chr1:23171371-23171380
chr1	23182483	23188184	60236.1	19.3288	chr1:23183806-23187077
chr1	23195183	23214242	313725	42.5233	chr1:23205474-23205478
chr1	23221766	23230759	96614.8	27.0603	chr1:23223290-23223296
chr1	23235958	23246194	175331	56.0534	chr1:23238964-23239030
chr1	23277048	23282449	76576.7	34.7918	chr1:23279706-23279721
chr1	23515000	23521924	65128.2	40.5904	chr1:23520170-23520229
chr1	23543219	23548008	74846.8	38.6575	chr1:23544864-23546989
chr1	23926033	23936338	117215	40.5904	chr1:23934872-23934879
chr1	23944131	23948488	74261.1	59.9191	chr1:23947068-23947074
chr1	24337236	24341875	56119.1	54.1205	chr1:24338420-24338469
chr1	24378557	24395268	266366	54.1205	chr1:24383810-24383814
chr1	24399927	24430052	479740	48.3219	chr1:24408695-24408697
chr1	24431040	24444859	216498	59.9191	chr1:24439222-24439224
chr1	24465656	24475079	147399	36.7246	chr1:24468965-24468990
chr1	24480511	24491524	157529	36.7246	chr1:24484202-24484206
chr1	24503665	24508770	56815	30.926	chr1:24507640-24507644
chr1	24511569	24515548	64217.9	36.7246	chr1:24512600-24514284
chr1	24528968	24537230	93607.3	42.5233	chr1:24532667-24532711
chr1	24539654	24550162	123561	30.926	chr1:24542370-24544169
chr1	24609804	24618952	93512.6	40.5904	chr1:24617975-24617984
chr1	24645718	24650817	65408.5	30.926	chr1:24648852-24648861
chr1	24662483	24681594	278221	50.2548	chr1:24668136-24668213
chr1	24835639	24843649	75214	25.1274	chr1:24841204-24841235
chr1	24879246	24888790	185844	54.1205	chr1:24884007-24884016
chr1	24891331	24894997	55929.7	34.7918	chr1:24894330-24894375
chr1	24898299	24912859	264209	54.1205	chr1:24906907-24906922
chr1	25186912	25203095	363120	57.9863	chr1:25193698-25193833
chr1	25222621	25234169	201102	57.9863	chr1:25228212-25228221
chr1	25239411	25264979	402423	57.9863	chr1:25248070-25248079
chr1	25267365	25271523	57317.5	40.5904	chr1:25269344-25269358
chr1	25283674	25291104	98503.2	30.926	chr1:25288087-25289982
chr1	25294684	25298418	68027.6	42.5233	chr1:25297672-25297681
chr1	25313556	25328365	187305	36.7246	chr1:25325950-25325959
chr1	25330512	25337075	85493	38.6575	chr1:25332861-25332870
chr1	25350738	25356731	80660.8	36.7246	chr1:25354845-25354950
chr1	25371550	25384931	217595	50.2548	chr1:25382703-25382706
chr1	25465150	25470511	120797	67.6507	chr1:25466815-25466816
chr1	25506605	25522543	205553	52.1876	chr1:25510490-25510511
chr1	25902981	25909165	79758.2	32.8589	chr1:25904618-25904635
chr1	25923783	25931541	84886.1	42.5233	chr1:25928819-25928855
chr1	25944129	25953243	124249	44.4561	chr1:25948514-25948523
chr1	25971042	25986421	344726	59.9191	chr1:25978705-25978714
chr1	25989742	26004400	152168	32.8589	chr1:26002876-26002890
chr1	26006579	26031373	345871	54.1205	chr1:26012322-26012323
chr1	26048671	26056206	103506	36.7246	chr1:26052619-26053801
chr1	26057291	26086604	514636	54.1205	chr1:26070662-26073581
chr1	26115482	26123253	63489.2	23.1945	chr1:26117908-26117910
chr1	29135512	29146550	232973	52.1876	chr1:29142053-29142062
chr1	29180307	29184709	61852	34.7918	chr1:29182569-29182578
chr1	29190303	29196293	69204.7	28.9931	chr1:29192894-29192938
chr1	29562514	29574907	140652	34.7918	chr1:29574132-29574138
chr1	29615348	29619922	57050.8	32.8589	chr1:29618718-29618806
chr1	29640989	29647645	104089	42.5233	chr1:29642176-29642185
chr1	29667359	29673503	59702.7	32.8589	chr1:29671044-29671234
chr1	30844762	30853661	108168	40.5904	chr1:30848303-30848330
chr1	31111657	31118876	82238.1	27.0603	chr1:31115291-31115340
chr1	31132915	31139809	59894.1	19.3288	chr1:31134004-31134013
chr1	31154703	31163312	108995	34.7918	chr1:31157309-31157318
chr1	31679316	31684478	70890.2	44.4561	chr1:31681803-31681810
chr1	31691120	31703929	184163	46.389	chr1:31695073-31695425
chr1	31708214	31720135	174979	61.852	chr1:31712067-31712074
chr1	31856210	31864453	81279.4	32.8589	chr1:31860610-31860625
chr1	31904464	31913240	94618.2	28.9931	chr1:31910109-31910135
chr1	31971544	31981799	141355	38.6575	chr1:31979480-31979543
chr1	31999895	32004974	67925.1	27.0603	chr1:32000868-32000871
chr1	32031870	32060407	398041	48.3219	chr1:32034854-32046318
chr1	32077430	32084008	96754	42.5233	chr1:32081947-32082009
chr1	32116634	32159615	851592	71.5164	chr1:32140693-32140720
chr1	32190534	32206149	477726	61.852	chr1:32199394-32199397
chr1	32215804	32229693	286479	48.3219	chr1:32224740-32224752
chr1	32236949	32244208	78107.5	25.1274	chr1:32238965-32238974
chr1	32255911	32260564	60850.8	30.926	chr1:32258258-32258267
chr1	32886664	32899871	130898	36.7246	chr1:32889342-32889354
chr1	32926491	32939400	130603	40.5904	chr1:32936787-32936830
chr1	32943851	32949230	70907.6	36.7246	chr1:32946365-32946385
chr1	32998894	33007084	60170.5	15.463	chr1:33000274-33006224
chr1	33050065	33056432	61685.8	21.2616	chr1:33054145-33054222
chr1	33357761	33367445	112928	30.926	chr1:33363954-33363957
chr1	33385639	33394632	88425.2	40.5904	chr1:33390931-33390977
chr1	33582618	33589121	71270.9	30.926	chr1:33583860-33583920
chr1	33615587	33623237	62692.9	21.2616	chr1:33619516-33619520
chr1	33744673	33749703	56791.8	42.5233	chr1:33747187-33747236
chr1	33774190	33783733	156064	63.7849	chr1:33777870-33777877
chr1	33833502	33840328	101188	44.4561	chr1:33838196-33838205
chr1	33926432	33934698	70830.3	23.1945	chr1:33933430-33933439
chr1	33979979	33987571	97907.9	28.9931	chr1:33983745-33983821
chr1	35219258	35228051	93201.3	30.926	chr1:35222586-35222616
chr1	35244786	35265314	326074	56.0534	chr1:35247383-35247417
chr1	35331963	35341172	116605	38.6575	chr1:35333972-35334047
chr1	35347787	35355500	112248	56.0534	chr1:35351630-35351639
chr1	35363730	35371586	125274	38.6575	chr1:35368650-35368760
chr1	35391509	35400373	85767.5	27.0603	chr1:35394777-35394786
chr1	36152142	36162304	148982	38.6575	chr1:36161476-36161480
chr1	36166297	36175040	103967	32.8589	chr1:36169124-36173164
chr1	37032976	37040956	98165	32.8589	chr1:37036897-37037035
chr1	37050480	37063954	168319	36.7246	chr1:37054482-37054484
chr1	37087500	37094974	61765.1	23.1945	chr1:37089254-37089313
chr1	37101109	37106608	58778.8	30.926	chr1:37103458-37103486
chr1	37109946	37116266	57093.3	27.0603	chr1:37113630-37113920
chr1	37169033	37176160	96725	44.4561	chr1:37175276-37175280
chr1	37234656	37245109	99744.2	28.9931	chr1:37238823-37238828
chr1	37265381	37273697	87323.5	27.0603	chr1:37266965-37267036
chr1	37306216	37327023	237935	34.7918	chr1:37309880-37309905
chr1	37495860	37503402	89921.3	28.9931	chr1:37497888-37498735
chr1	37858921	37869200	71962.9	23.1945	chr1:37865993-37866038
chr1	37911306	37918577	81167.2	38.6575	chr1:37913766-37913775
chr1	38068702	38105990	722884	61.852	chr1:38079934-38079942
chr1	38112972	38144899	460525	44.4561	chr1:38127143-38127219
chr1	38179255	38188926	135489	42.5233	chr1:38184574-38184632
chr1	38191049	38200492	162858	50.2548	chr1:38191640-38191649
chr1	38216835	38222036	100088	61.852	chr1:38218639-38218647
chr1	38226339	38234474	75958.2	28.9931	chr1:38231817-38231834
chr1	38241425	38260803	166384	25.1274	chr1:38256659-38256876
chr1	38531535	38540223	60566.7	17.3959	chr1:38537461-38537742
chr1	38550659	38562096	113240	30.926	chr1:38554252-38554261
chr1	38576531	38585204	154615	48.3219	chr1:38583678-38583694
chr1	38587824	38609326	400485	52.1876	chr1:38591434-38591569
chr1	38639949	38646265	73890	30.926	chr1:38641073-38641075
chr1	38649856	38664984	158937	42.5233	chr1:38656630-38656639
chr1	38676815	38687492	114687	27.0603	chr1:38680204-38685362
chr1	38710867	38717385	73650.3	28.9931	chr1:38713775-38713818
chr1	39958010	39962226	67942.6	30.926	chr1:39959059-39960824
chr1	40087210	40097101	148190	34.7918	chr1:40088805-40091178
chr1	40144793	40166139	226742	40.5904	chr1:40148072-40148081
chr1	40238905	40247559	127032	46.389	chr1:40244964-40244977
chr1	40387163	40391449	69386.4	50.2548	chr1:40388138-40388148
chr1	40395775	40405591	104719	32.8589	chr1:40402364-40402373
chr1	40413960	40436581	265092	38.6575	chr1:40419384-40421994
chr1	41089362	41094748	68344.6	40.5904	chr1:41092219-41092224
chr1	41117418	41124987	68595.8	25.1274	chr1:41118687-41118708
chr1	41428794	41437164	64799.7	28.9931	chr1:41431726-41431735
chr1	41750290	41757896	75770.7	42.5233	chr1:41756242-41756248
chr1	41759358	41766253	63551	32.8589	chr1:41764227-41764231
chr1	41779850	41789515	161610	52.1876	chr1:41786393-41786397
chr1	41839070	41844600	57128.1	28.9931	chr1:41843358-41843372
chr1	41870571	41876684	91670.5	36.7246	chr1:41872331-41872336
chr1	41931655	41956263	268848	32.8589	chr1:41940823-41940846
chr1	41969760	41979871	186101	71.5164	chr1:41976549-41976550
chr1	42046145	42051264	76795.1	32.8589	chr1:42047147-42047156
chr1	42120252	42127944	92302.6	36.7246	chr1:42127267-42127346
chr1	42174562	42180276	58848.4	36.7246	chr1:42176245-42176249
chr1	42618965	42622621	57765.9	48.3219	chr1:42620188-42620212
chr1	42843888	42848239	59982.9	42.5233	chr1:42845686-42845721
chr1	43487078	43492357	79559.1	28.9931	chr1:43488809-43488818
chr1	43679192	43684418	56182.9	25.1274	chr1:43682243-43682886
chr1	43686204	43691087	64345.4	25.1274	chr1:43687530-43690157
chr1	43697756	43701930	61826.9	30.926	chr1:43700288-43701414
chr1	43730093	43763475	476742	52.1876	chr1:43743204-43743222
chr1	43767504	43776414	120983	32.8589	chr1:43770923-43770932
chr1	43968328	43975837	113203	52.1876	chr1:43972264-43972273
chr1	44002926	44009290	63352	30.926	chr1:44006557-44006644
chr1	44023565	44039500	237458	36.7246	chr1:44031432-44035602
chr1	44045052	44093437	1092315	106.308	chr1:44062949-44062952
chr1	44583250	44589286	88276.4	44.4561	chr1:44584328-44584566
chr1	44592048	44597217	80448.2	46.389	chr1:44595372-44595380
chr1	44634001	44639367	69956.6	38.6575	chr1:44637744-44637793
chr1	44829289	44838885	105150	27.0603	chr1:44831405-44835482
chr1	44869470	44884412	249629	50.2548	chr1:44873515-44873518
chr1	44886760	44895300	84331.4	23.1945	chr1:44887743-44889727
chr1	44922066	44927977	58496.6	38.6575	chr1:44925512-44925521
chr1	44968744	44975104	120426	44.4561	chr1:44972008-44972095
chr1	45004934	45013303	116156	36.7246	chr1:45012592-45012593
chr1	45017379	45034810	291230	52.1876	chr1:45025383-45025420
chr1	45041167	45056712	248156	61.852	chr1:45053583-45053592
chr1	45061652	45071874	149487	44.4561	chr1:45069050-45069058
chr1	46920123	46928130	68586.2	25.1274	chr1:46924558-46924561
chr1	47864891	47888294	354459	44.4561	chr1:47871732-47884957
chr1	47905837	47919029	235471	63.7849	chr1:47910634-47910636
chr1	47942681	47948952	71081.5	32.8589	chr1:47944164-47944183
chr1	47971950	47977316	71110.5	36.7246	chr1:47973912-47973919
chr1	47998395	48004000	61770.9	36.7246	chr1:47999930-47999989
chr1	48017203	48027996	99032.8	28.9931	chr1:48023886-48023908
chr1	48030993	48048107	216954	32.8589	chr1:48033637-48043530
chr1	48053312	48061554	102510	36.7246	chr1:48058874-48058890
chr1	48093611	48099410	59530.7	28.9931	chr1:48094191-48094193
chr1	48103484	48113104	66210.7	23.1945	chr1:48109134-48109144
chr1	48141030	48163496	248187	36.7246	chr1:48145059-48145072
chr1	48172521	48178186	119340	52.1876	chr1:48174313-48174315
chr1	48185317	48194587	113966	42.5233	chr1:48190673-48190713
chr1	48222293	48229952	61254.8	21.2616	chr1:48224343-48224479
chr1	48234606	48247755	140323	32.8589	chr1:48240784-48240789
chr1	48449321	48456172	58135.1	27.0603	chr1:48450076-48450080
chr1	50878044	50894771	388610	73.4493	chr1:50891941-50891944
chr1	52381168	52395755	123781	44.4561	chr1:52385743-52385747
chr1	53524198	53531727	112018	46.389	chr1:53527257-53527258
chr1	53533692	53537647	59395.4	36.7246	chr1:53535295-53535339
chr1	53555315	53560640	73308.2	46.389	chr1:53559011-53559020
chr1	53567749	53577531	114181	38.6575	chr1:53571621-53571630
chr1	53578562	53595058	269773	69.5835	chr1:53588996-53589000
chr1	53636706	53647128	97420.8	25.1274	chr1:53645770-53645884
chr1	53805140	53817569	138537	32.8589	chr1:53809629-53809632
chr1	53836040	53852813	265552	63.7849	chr1:53842082-53842086
chr1	53859937	53864798	59117	42.5233	chr1:53862895-53862899
chr1	53866303	53869889	62242.5	32.8589	chr1:53868174-53869048
chr1	53871032	53881957	196856	46.389	chr1:53877672-53877676
chr1	53926685	53933077	67335.6	27.0603	chr1:53930054-53930058
chr1	53939293	53955218	165145	32.8589	chr1:53950023-53950039
chr1	53962715	54015584	914376	71.5164	chr1:53970724-53970773
chr1	54023236	54029062	61739.9	27.0603	chr1:54026410-54026419
chr1	54037467	54043026	60046.7	34.7918	chr1:54038502-54038511
chr1	54056305	54069659	196848	59.9191	chr1:54059898-54059907
chr1	54080591	54088248	83950.6	28.9931	chr1:54084234-54086499
chr1	54102015	54111967	129661	30.926	chr1:54107787-54107801
chr1	54117183	54125624	104087	30.926	chr1:54117512-54117516
chr1	54136950	54174747	669776	52.1876	chr1:54142229-
chr1	54190231	54202624	194864	42.5233	chr1:54201760-54201843
chr1	54471131	54486842	262208	44.4561	chr1:54474969-54479611
chr1	54966417	54975858	81316.1	25.1274	chr1:54967128-54967238
chr1	55001677	55016304	151698	38.6575	chr1:55007996-55008111
chr1	55029488	55035632	58152.5	25.1274	chr1:55033590-55033720
chr1	55048247	55052935	57116.5	32.8589	chr1:55048841-55048849
chr1	55064938	55079174	260333	48.3219	chr1:55067762-55067770
chr1	55086612	55092078	58268.5	36.7246	chr1:55090560-55090611
chr1	55138499	55169888	432960	44.4561	chr1:55166690-55166763
chr1	55243567	55250117	59637	23.1945	chr1:55246539-55246543
chr1	55275697	55283341	104994	28.9931	chr1:55279832-55279902
chr1	55370368	55381919	108114	28.9931	chr1:55376635-55376639
chr1	55443654	55468302	289510	42.5233	chr1:55444399-55444402
chr1	55476119	55483269	81292.9	30.926	chr1:55479721-55479826
chr1	55752578	55759066	61985.4	25.1274	chr1:55753939-55755239
chr1	55781580	55787294	65000.7	32.8589	chr1:55785226-55785563
chr1	55794262	55802209	81913.4	27.0603	chr1:55795200-55795325
chr1	56937011	56945497	67758.9	23.1945	chr1:56942507-56942570
chr1	62051988	62058729	59791.6	28.9931	chr1:62057309-62057311
chr1	62655871	62662860	71075.7	36.7246	chr1:62660871-62660880
chr1	62781191	62789901	101675	25.1274	chr1:62783872-62784409
chr1	68297226	68302870	65425.9	32.8589	chr1:68299115-68299180
chr1	75593842	75603589	115128	27.0603	chr1:75598284-75598308
chr1	85461748	85466331	56306.6	42.5233	chr1:85462852-85462856
chr1	87620861	87628864	61133	21.2616	chr1:87622500-87622591
chr1	91171147	91182964	204995	54.1205	chr1:91176263-91176264
chr1	94059901	94066787	60721.3	21.2616	chr1:94065166-94065175
chr1	94185338	94191115	69212.4	28.9931	chr1:94186341-94186587
chr1	94484881	94490611	64273.9	28.9931	chr1:94486614-94486647
chr1	95333917	95343182	65132.1	25.1274	chr1:95341610-95341643
chr1	110011739	110021086	111842	32.8589	chr1:110015429-110015432
chr1	110062471	110066202	64175.4	50.2548	chr1:110064015-110064016
chr1	110290408	110296740	107114	46.389	chr1:110295842-110295864
chr1	110306562	110314136	65213.3	25.1274	chr1:110313562-110313571
chr1	110610804	110617395	61627.8	25.1274	chr1:110614094-110614113
chr1	110625139	110631511	67760.8	27.0603	chr1:110629875-110629879
chr1	110648343	110660737	167105	48.3219	chr1:110651667-110651737
chr1	110672047	110682376	118043	27.0603	chr1:110673138-110673324
chr1	110691532	110696773	70093.8	34.7918	chr1:110692548-110692551
chr1	110704789	110720659	250823	46.389	chr1:110715857-110715866
chr1	110724161	110728691	66809.9	32.8589	chr1:110726645-110727639
chr1	110729717	110744648	214275	38.6575	chr1:110741288-110741297
chr1	110753427	110780443	404077	46.389	chr1:110771056-110771118
chr1	110783849	110789231	69084.9	28.9931	chr1:110785783-110785797
chr1	110808146	110812113	58069.4	40.5904	chr1:110809813-110809948
chr1	110823859	110831851	80606.8	32.8589	chr1:110824533-110824576
chr1	110970176	110974783	76420.1	44.4561	chr1:110973797-110973804
chr1	110983634	111001128	248829	36.7246	chr1:110987328-
chr1	111021056	111032182	139148	32.8589	chr1:111025685-111029715
chr1	111102654	111110258	57439.3	32.8589	chr1:111107467-111107468
chr1	111144119	111153787	189352	48.3219	chr1:111148615-111148676
chr1	111943180	111948557	57116.5	30.926	chr1:111947399-111947459
chr1	111962133	111968866	59814.8	19.3288	chr1:111965584-111966697
chr1	112265970	112287224	280928	32.8589	chr1:112279675-112279687
chr1	112326713	112333005	63471.8	30.926	chr1:112330060-112330231
chr1	112341701	112349474	116232	38.6575	chr1:112348695-112348704
chr1	112355911	112363134	62358.5	21.2616	chr1:112356524-112356543
chr1	112389776	112396255	62269.5	21.2616	chr1:112390772-112394691
chr1	112522831	112537245	162045	34.7918	chr1:112524722-112524760
chr1	113034074	113059205	387777	48.3219	chr1:113044850-113051834
chr1	113274065	113291441	222588	44.4561	chr1:113286522-113286860
chr1	113296594	113302725	90004.4	44.4561	chr1:113301060-113301322
chr1	114523145	114530793	72013.2	27.0603	chr1:114525885-114525887
chr1	114571725	114579166	58485	21.2616	chr1:114573654-114573655
chr1	114644002	114664070	244488	36.7246	chr1:114655299-114661150
chr1	114691926	114698516	63931.8	23.1945	chr1:114696142-114696151
chr1	114838940	114843764	59540.3	32.8589	chr1:114842584-114842649
chr1	115825139	115831579	75589	30.926	chr1:115829611-115829627
chr1	116250876	116257845	96846.8	36.7246	chr1:116256499-116256533
chr1	116717707	116726950	76667.6	23.1945	chr1:116723147-116723247
chr1	116770926	116780267	94815.3	23.1945	chr1:116771546-116776798
chr1	116796885	116811307	109175	25.1274	chr1:116799602-116799635
chr1	119528060	119546778	260847	56.0534	chr1:119533149-119533158
chr1	120343977	120349789	69009.5	32.8589	chr1:120348440-120348583
chr1	120649860	120656173	60164.7	30.926	chr1:120653552-120653556
chr1	121368098	121376589	75179.2	19.3288	chr1:121374542-121374563
chr1	143278200	143284279	196624	115.973	chr1:143279313-143279314
chr1	145164551	145169880	62617.5	34.7918	chr1:145166121-145166151
chr1	145977131	145984888	57056.6	17.3959	chr1:145977913-145977922
chr1	145988131	145993046	56192.6	28.9931	chr1:145992296-145992353
chr1	146546399	146553534	117235	36.7246	chr1:146551332-146551340
chr1	147379689	147383267	56210	38.6575	chr1:147381472-147381476
chr1	147714727	147721824	151729	48.3219	chr1:147718933-147718977
chr1	148191912	148196220	58730.4	57.9863	chr1:148193687-148193694
chr1	148862229	148866267	74035	65.7178	chr1:148864460-148864462
chr1	148899848	148904007	150838	100.51	chr1:148901778-148901779
chr1	148925068	148933741	176029	56.0534	chr1:148930763-148930794
chr1	149143896	149150539	79887.7	30.926	chr1:149146800-149146824
chr1	149278296	149283379	58342	28.9931	chr1:149281061-149281064
chr1	149305338	149313653	84078.2	32.8589	chr1:149313002-149313011
chr1	151490121	151499572	83384.3	25.1274	chr1:151497968-151497977
chr1	151697721	151706686	92523	25.1274	chr1:151698985-151699004
chr1	151771247	151798979	450474	48.3219	chr1:151774856-151774942
chr1	151820018	151826475	83442.3	40.5904	chr1:151822881-151822885
chr1	152050174	152054302	65263.6	48.3219	chr1:152053717-152053740
chr1	152185595	152193927	362892	86.9794	chr1:152187618-152188377
chr1	152275574	152286657	158488	38.6575	chr1:152278656-152278742
chr1	153230492	153236810	65563.2	25.1274	chr1:153231853-153231977
chr1	153366149	153375947	128871	34.7918	chr1:153370372-153370384
chr1	153650686	153654984	62190.3	34.7918	chr1:153653374-153653383
chr1	154376151	154383806	83838.5	42.5233	chr1:154377789-154377798
chr1	154507311	154518187	145950	34.7918	chr1:154513404-154513413
chr1	154539060	154546209	61552.5	21.2616	chr1:154543426-154543435
chr1	154677304	154683477	66846.6	38.6575	chr1:154681957-154681961
chr1	154690190	154695153	61908.1	32.8589	chr1:154692054-154692056
chr1	154703080	154709112	65120.6	30.926	chr1:154704962-154704971
chr1	154714301	154727471	143961	28.9931	chr1:154719531-154719554
chr1	154743942	154756915	156379	32.8589	chr1:154748619-
chr1	154759249	154783755	319876	46.389	chr1:154781354-154781361
chr1	154786384	154798509	148238	30.926	chr1:154787683-154787688
chr1	154801058	154814044	174110	44.4561	chr1:154810464-154810606
chr1	154815837	154823663	123733	44.4561	chr1:154820702-154820709
chr1	156356831	156361995	66773.1	28.9931	chr1:156358525-156358529
chr1	156377228	156382795	71180.1	27.0603	chr1:156379142-156379487
chr1	156401420	156405946	56834.3	25.1274	chr1:156402668-156402691
chr1	156408599	156413610	55883.3	27.0603	chr1:156410752-156410844
chr1	157066878	157086383	304743	56.0534	chr1:157083024-157083031
chr1	157133178	157139394	68137.8	30.926	chr1:157137153-157137156
chr1	157142772	157149552	69883.1	30.926	chr1:157147971-157147973
chr1	157958835	157968319	68709.9	40.5904	chr1:157964714-157964715
chr1	158062221	158066391	63734.7	42.5233	chr1:158063558-158063642
chr1	158149125	158154200	61691.6	25.1274	chr1:158151007-158151047
chr1	159795516	159801553	102982	61.852	chr1:159799248-159799257
chr1	159808925	159817504	71731	23.1945	chr1:159815913-159816007
chr1	159828535	159834019	62370.1	28.9931	chr1:159829203-159829237
chr1	159938145	159945889	73171	23.1945	chr1:159942977-159943072
chr1	160021621	160036513	167957	52.1876	chr1:160033114-160033123
chr1	160081528	160113151	463411	56.0534	chr1:160083384-160083388
chr1	160134724	160148121	159820	36.7246	chr1:160142414-160142428
chr1	160154018	160161396	86515.5	27.0603	chr1:160156203-160156241
chr1	161971056	161980620	127170	38.6575	chr1:161972578-161972587
chr1	161987916	161994880	107870	44.4561	chr1:161993360-161993427
chr1	165320379	165329615	129740	38.6575	chr1:165326155-165326164
chr1	165436410	165444013	63054.3	19.3288	chr1:165439785-165439841
chr1	165902055	165906721	56865.2	30.926	chr1:165904415-165905441
chr1	165908361	165912152	71350.2	65.7178	chr1:165910407-165910411
chr1	166885805	166892974	89902	28.9931	chr1:166890391-166890410
chr1	167044192	167060953	170826	28.9931	chr1:167054561-167054565
chr1	167085643	167099863	237475	65.7178	chr1:167095753-167095776
chr1	167142321	167150974	72221.9	23.1945	chr1:167145436-167145461
chr1	167422631	167428002	62605.9	34.7918	chr1:167425902-167425996
chr1	167448226	167456767	92785.8	32.8589	chr1:167452002-167452005
chr1	167460230	167476039	226179	42.5233	chr1:167471322-167471349
chr1	170632228	170639118	81768.4	48.3219	chr1:170633961-170634107
chr1	171391479	171397648	65551.6	30.926	chr1:171396083-171396092
chr1	171631462	171640662	88220.3	28.9931	chr1:171633875-171640243
chr1	175042698	175055914	202821	57.9863	chr1:175049053-175049106
chr1	175087192	175094140	64791.9	30.926	chr1:175087850-175087859
chr1	175104620	175112464	87449.1	28.9931	chr1:175106256-175108249
chr1	175346489	175353599	61654.9	19.3288	chr1:175348638-175351547
chr1	175370840	175376385	66100.5	46.389	chr1:175373375-175373384
chr1	175461631	175476691	140352	40.5904	chr1:175474164-175474165
chr1	175843124	175852899	94019	21.2616	chr1:175846403-175849860
chr1	175856161	175862151	58956.6	28.9931	chr1:175857263-175857297
chr1	178453373	178469268	238090	44.4561	chr1:178459471-178459480
chr1	178505492	178509717	67631.3	36.7246	chr1:178506959-178506960
chr1	178906738	178930901	389039	46.389	chr1:178911214-178911223
chr1	179555361	179559135	83428.7	63.7849	chr1:179557559-179557561
chr1	179711056	179716412	93267.1	44.4561	chr1:179713350-179713389
chr1	179724493	179731181	62406.8	25.1274	chr1:179729839-179729890
chr1	179753041	179759307	83330.2	32.8589	chr1:179755774-179756004
chr1	179765278	179787785	384491	61.852	chr1:179782247-179782256
chr1	179792280	179798911	86747.5	54.1205	chr1:179795324-179795345
chr1	180190585	180196275	75413.1	34.7918	chr1:180191920-180191929
chr1	180197176	180207489	257289	75.3822	chr1:180203985-180204018
chr1	180223361	180233529	167472	63.7849	chr1:180229806-180229808
chr1	181144153	181154950	143025	28.9931	chr1:181150764-181152385
chr1	181170266	181180687	151145	46.389	chr1:181175795-181175812
chr1	181283854	181289899	73507.3	44.4561	chr1:181287449-181287540
chr1	181378825	181385820	82597.6	46.389	chr1:181381913-181381914
chr1	181448277	181456058	99007.7	38.6575	chr1:181453961-181453970
chr1	181764981	181770216	63249.5	30.926	chr1:181767638-181769353
chr1	182025060	182031469	126787	42.5233	chr1:182026337-182027563
chr1	182057157	182061949	60904.9	36.7246	chr1:182058838-182058886
chr1	182077800	182084942	70026.2	28.9931	chr1:182080362-182080363
chr1	182094976	182100757	69624.1	28.9931	chr1:182096813-182096821
chr1	182382783	182389368	89981.2	50.2548	chr1:182385185-182385194
chr1	182422267	182429222	57472.2	25.1274	chr1:182426974-182426981
chr1	182574674	182589721	187416	40.5904	chr1:182584625-182584634
chr1	182602744	182608032	104831	48.3219	chr1:182603569-182606519
chr1	182637419	182642444	59254.3	40.5904	chr1:182638595-182638596
chr1	182647708	182655827	70913.4	28.9931	chr1:182654753-182654785
chr1	183540663	183548582	105833	34.7918	chr1:183547968-183548004
chr1	183558706	183567903	102796	32.8589	chr1:183562391-183562604
chr1	183673660	183678999	60381.1	28.9931	chr1:183673863-183674119
chr1	184589527	184596626	60547.3	40.5904	chr1:184595849-184595856
chr1	197876367	197888457	183155	44.4561	chr1:197882611-197882620
chr1	200001813	200013182	188979	48.3219	chr1:200008649-200008653
chr1	200268177	200273825	64069	32.8589	chr1:200269570-200269572
chr1	200446483	200449481	69411.5	56.0534	chr1:200448545-200448547
chr1	200488192	200493140	65516.7	48.3219	chr1:200491529-200491568
chr1	200838203	200852405	230495	59.9191	chr1:200842141-200842181
chr1	200856004	200886993	585410	65.7178	chr1:200857625-200857634
chr1	200888530	200894301	71062.2	36.7246	chr1:200891474-200891483
chr1	200895864	200899737	66637.8	36.7246	chr1:200896783-200896817
chr1	200920285	200933025	158189	34.7918	chr1:200929958-200929962
chr1	201016568	201024510	159054	50.2548	chr1:201022394-201022402
chr1	201025885	201083539	921825	65.7178	chr1:201036041-201036049
chr1	201087293	201099878	212280	46.389	chr1:201093539-201093758
chr1	201155620	201162435	95043.4	36.7246	chr1:201156648-201156657
chr1	201170263	201180820	118193	30.926	chr1:201174501-201174651
chr1	201183616	201189868	105641	52.1876	chr1:201186262-201186479
chr1	201192733	201199616	129472	42.5233	chr1:201195225-201195229
chr1	201237226	201264555	382719	65.7178	chr1:201252369-201252373
chr1	201267175	201304813	534108	52.1876	chr1:201270232-201270259
chr1	201324092	201345254	239443	30.926	chr1:201333639-201333655
chr1	201348413	201392570	626874	46.389	chr1:201367079-201367088
chr1	201394413	201401952	113224	36.7246	chr1:201397110-201397399
chr1	201434209	201443685	166888	52.1876	chr1:201438056-201438057
chr1	201505217	201510825	73971.2	32.8589	chr1:201508129-201508325
chr1	201706599	201712843	81267.8	28.9931	chr1:201709875-201709972
chr1	202012326	202018577	58844.5	36.7246	chr1:202016491-202016495
chr1	202021528	202028617	73690.9	34.7918	chr1:202026329-202026333
chr1	202089431	202099489	108566	32.8589	chr1:202095935-202095985
chr1	202161563	202167835	74620.6	25.1274	chr1:202163255-202163494
chr1	202177524	202204612	406745	44.4561	chr1:202194885-202194899
chr1	202209745	202222828	156874	36.7246	chr1:202218871-202218919
chr1	202232325	202246050	187860	38.6575	chr1:202239809-202239818
chr1	202247518	202255725	109001	42.5233	chr1:202251439-202251446
chr1	202264640	202282857	259711	46.389	chr1:202266867-202266919
chr1	202595185	202620756	361813	44.4561	chr1:202606743-202606744
chr1	202623672	202629680	61937.1	25.1274	chr1:202628735-202628881
chr1	202653236	202658679	58780.7	23.1945	chr1:202655847-202657306
chr1	202670309	202683040	247986	48.3219	chr1:202679831-202679835
chr1	203009979	203061493	905373	79.2479	chr1:203018115-203018138
chr1	203093612	203102143	101024	38.6575	chr1:203097141-203097193
chr1	203109025	203124272	192692	40.5904	chr1:203123705-203123719
chr1	203129388	203141336	163620	52.1876	chr1:203135336-203135340
chr1	203143261	203156403	174846	44.4561	chr1:203154032-203154064
chr1	203193945	203199610	70528.7	36.7246	chr1:203197923-203197932
chr1	203314342	203322013	141887	48.3219	chr1:203317237-203317245
chr1	203406319	203411274	64424.7	30.926	chr1:203408925-203410866
chr1	203418658	203426894	83071.2	34.7918	chr1:203424643-203424649
chr1	203428899	203440534	177334	40.5904	chr1:203435926-203436043
chr1	203457837	203468797	155388	44.4561	chr1:203460698-203460699
chr1	203475877	203497163	361541	52.1876	chr1:203492303-203492310
chr1	203517836	203528186	133260	38.6575	chr1:203524808-203524816
chr1	203534181	203563723	455138	56.0534	chr1:203555623-203555642
chr1	203735831	203744036	67687.4	21.2616	chr1:203740598-203740625
chr1	203991607	203997032	65559.3	40.5904	chr1:203995691-203995836
chr1	204039911	204048098	119570	54.1205	chr1:204042276-204042301
chr1	204050269	204062508	145277	28.9931	chr1:204058144-204059394
chr1	204090516	204096168	95808.8	38.6575	chr1:204092234-204092257
chr1	204105728	204130139	243332	34.7918	chr1:204119895-204120102
chr1	204154487	204162838	113566	46.389	chr1:204158439-204158448
chr1	204164207	204169179	64034.3	27.0603	chr1:204166471-204166945
chr1	204188479	204194213	60543.5	25.1274	chr1:204192610-204192619
chr1	204210686	204240461	458271	52.1876	chr1:204231474-204231483
chr1	204241864	204253766	168655	44.4561	chr1:204246540-204246541
chr1	204261127	204280806	190193	40.5904	chr1:204261806-204261864
chr1	204282041	204290229	88216.5	25.1274	chr1:204284795-204284804
chr1	204293553	204321683	352936	42.5233	chr1:204309746-204309755
chr1	204333824	204346112	162598	59.9191	chr1:204344308-204344317
chr1	204404644	204414075	98462.7	30.926	chr1:204412885-204412991
chr1	204415025	204427422	158011	36.7246	chr1:204424482-204424491
chr1	204443238	204450790	111612	44.4561	chr1:204449194-204449198
chr1	204460339	204468886	80946.9	27.0603	chr1:204463872-204463879
chr1	204569211	204575684	66941.3	28.9931	chr1:204570237-204570251
chr1	204581069	204589820	158981	61.852	chr1:204587444-204587447
chr1	204628849	204634719	58069.4	23.1945	chr1:204630960-204631046
chr1	204698063	204704657	63326.8	28.9931	chr1:204703697-204703753
chr1	204838922	204845213	87920.7	36.7246	chr1:204841397-204841401
chr1	204847971	204854137	65636.6	28.9931	chr1:204850211-204850250
chr1	204902623	204910026	60232.3	23.1945	chr1:204904698-204904736
chr1	204917654	204924662	85270.8	34.7918	chr1:204922234-204922237
chr1	204931283	204938478	55904.6	34.7918	chr1:204937018-204937027
chr1	204944533	204955837	192470	46.389	chr1:204946951-204946958
chr1	204959783	205045172	1698513	65.7178	chr1:204965719-204965721
chr1	205269823	205278024	103320	32.8589	chr1:205273076-205273113
chr1	205297063	205322818	358328	38.6575	chr1:205313363-205319991
chr1	205324019	205331517	96392.6	40.5904	chr1:205325877-205325888
chr1	205334405	205342263	70923	28.9931	chr1:205338568-205338651
chr1	205353509	205356927	56343.3	50.2548	chr1:205355277-205355286
chr1	205384210	205389943	71423.7	32.8589	chr1:205386474-205386514
chr1	205392720	205402112	72046	17.3959	chr1:205393836-205393960
chr1	205421558	205435167	176698	42.5233	chr1:205427629-205427643
chr1	205473146	205480469	123551	36.7246	chr1:205474224-205479795
chr1	205489810	205506908	268969	46.389	chr1:205503417-205503418
chr1	205507792	205513585	76712	36.7246	chr1:205510439-205510455
chr1	205536048	205553994	281908	40.5904	chr1:205549535-205550725
chr1	205793778	205805076	77780.9	23.1945	chr1:205796792-205796806
chr1	205887788	205920703	466542	48.3219	chr1:205897335-205897337
chr1	206194090	206201909	104457	50.2548	chr1:206197444-206197560
chr1	206221804	206233523	179230	42.5233	chr1:206231254-206231295
chr1	206280234	206295051	199513	57.9863	chr1:206285214-206285252
chr1	206298909	206308118	96504.7	36.7246	chr1:206305827-206305830
chr1	206315716	206319588	67799.5	32.8589	chr1:206317431-206317440
chr1	206677937	206687831	145861	44.4561	chr1:206680470-206682053
chr1	206943083	206969334	332178	50.2548	chr1:206947818-206947821
chr1	207002456	207013705	124110	32.8589	chr1:207003178-207003187
chr1	207066989	207076481	119979	32.8589	chr1:207072264-207072294
chr1	207084674	207092187	83923.6	38.6575	chr1:207088567-207088572
chr1	208174833	208178811	56592.7	28.9931	chr1:208176320-208176671
chr1	208195787	208208176	195559	46.389	chr1:208205353-208205360
chr1	208214196	208222922	172389	61.852	chr1:208215057-208215066
chr1	208227361	208234610	88902.6	28.9931	chr1:208232516-208232646
chr1	208236206	208245340	122013	34.7918	chr1:208242839-208242855
chr1	208249793	208260691	158550	32.8589	chr1:208251125-208251134
chr1	208276021	208289045	186066	46.389	chr1:208276551-208276560
chr1	208298759	208306315	68495.4	21.2616	chr1:208300695-208300744
chr1	208439071	208450404	99641.7	30.926	chr1:208443243-208443245
chr1	209756310	209764063	57244.1	17.3959	chr1:209762382-209762396
chr1	209781399	209802125	237790	40.5904	chr1:209798904-209799060
chr1	209929084	209934360	57046.9	25.1274	chr1:209933551-209933555
chr1	211650917	211660067	167578	46.389	chr1:211657124-211657137
chr1	211663195	211676057	136417	32.8589	chr1:211666690-211666699
chr1	212684248	212697466	175202	34.7918	chr1:212689912-212689929
chr1	212753924	212762406	114020	32.8589	chr1:212756609-212756613
chr1	212772045	212779729	97237.2	34.7918	chr1:212773508-212773561
chr1	212797525	212801930	85305.6	44.4561	chr1:212799318-212799730
chr1	212815206	212822915	81393.4	30.926	chr1:212820605-212820626
chr1	212855793	212872348	274246	65.7178	chr1:212863161-212863176
chr1	213118059	213138690	362804	52.1876	chr1:213126558-213126562
chr1	213139917	213153984	187590	32.8589	chr1:213145158-213145162
chr1	213587794	213594937	79135.8	34.7918	chr1:213590168-213590172
chr1	214151538	214160501	119104	34.7918	chr1:214158520-214158535
chr1	214554881	214559316	67061.1	34.7918	chr1:214556816-214556937
chr1	214721612	214726817	62194.2	32.8589	chr1:214725439-214725443
chr1	220919463	220922916	59059	44.4561	chr1:220922039-220922040
chr1	221057606	221069946	181182	50.2548	chr1:221067962-221067978
chr1	223195473	223206536	82133.7	28.9931	chr1:223204687-223204696
chr1	223509273	223515615	71578.3	28.9931	chr1:223512810-223512814
chr1	223564040	223569070	74958.9	42.5233	chr1:223566541-223567789
chr1	223661362	223667453	71075.7	30.926	chr1:223665249-223665688
chr1	223710216	223719903	106030	36.7246	chr1:223712479-223712488
chr1	223802059	223813112	116647	27.0603	chr1:223809395-223809876
chr1	223830761	223837188	90677	40.5904	chr1:223833496-223833498
chr1	223838209	223844333	62495.7	32.8589	chr1:223840393-223840436
chr1	223850561	223856961	66249.3	25.1274	chr1:223853587-223853698
chr1	224722617	224728011	64101.9	34.7918	chr1:224723321-224723328
chr1	224800907	224807635	112648	40.5904	chr1:224803696-224805867
chr1	224810529	224840628	358266	40.5904	chr1:224823293-224823312
chr1	224920892	224926441	60245.8	32.8589	chr1:224925593-224925602
chr1	225664978	225675996	149060	50.2548	chr1:225668602-225668605
chr1	225838744	225845641	69825.2	38.6575	chr1:225841221-225841230
chr1	225850485	225856058	60769.6	30.926	chr1:225852571-225852615
chr1	225862686	225876230	149096	32.8589	chr1:225865494-225865503
chr1	225891058	225898638	79785.3	28.9931	chr1:225895356-225895398
chr1	225902674	225913042	113232	27.0603	chr1:225905528-225905535
chr1	225917613	225928579	132812	42.5233	chr1:225927855-225927857
chr1	225931659	225939968	125374	48.3219	chr1:225938470-225938525
chr1	226613270	226619086	87725.5	28.9931	chr1:226616989-226616998
chr1	226658027	226663885	58620.3	23.1945	chr1:226661714-226661723
chr1	226678943	226687138	145157	44.4561	chr1:226685339-226685348
chr1	226715417	226726866	136161	32.8589	chr1:226724117-226724137
chr1	226759038	226765780	88833.1	32.8589	chr1:226762792-226762927
chr1	226772791	226795921	404969	46.389	chr1:226776218-
chr1	226819086	226861727	753584	57.9863	chr1:226827674-226827891
chr1	226869176	226876860	87232.6	27.0603	chr1:226870942-226871141
chr1	226901545	226917494	209632	44.4561	chr1:226907518-226907520
chr1	226921903	226927359	139515	63.7849	chr1:226923946-226923955
chr1	226935699	226942116	56770.5	23.1945	chr1:226939966-226939983
chr1	226965036	226971383	68083.6	32.8589	chr1:226967341-226967345
chr1	227019287	227028947	130720	34.7918	chr1:227024310-227024353
chr1	227046980	227053210	56532.8	23.1945	chr1:227050186-227050251
chr1	227638985	227645727	56179.1	25.1274	chr1:227643412-227643433
chr1	228077921	228085410	61351.4	27.0603	chr1:228082405-228082409
chr1	228106134	228121944	384091	90.8452	chr1:228109035-228109063
chr1	228123701	228140767	350919	71.5164	chr1:228127088-228127107
chr1	228194634	228215191	400453	65.7178	chr1:228197641-228197650
chr1	228222450	228228522	93682.6	40.5904	chr1:228226727-228226741
chr1	228234806	228240962	88730.6	36.7246	chr1:228238633-228238663
chr1	228248474	228260537	166479	50.2548	chr1:228255700-228255701
chr1	228392397	228398645	79143.5	38.6575	chr1:228393700-228393733
chr1	228472985	228477747	101866	44.4561	chr1:228474670-228474676
chr1	228491690	228497334	115197	50.2548	chr1:228494707-228494936
chr1	228500664	228507662	141125	71.5164	chr1:228504194-228504196
chr1	228519716	228526214	114175	44.4561	chr1:228521986-228521988
chr1	229107705	229129058	204995	27.0603	chr1:229111352-229111421
chr1	229279346	229286261	101254	38.6575	chr1:229282740-229283217
chr1	229298919	229307639	87031.6	34.7918	chr1:229304294-229304303
chr1	229364573	229372203	83038.3	32.8589	chr1:229365973-229366111
chr1	229505847	229529892	327943	54.1205	chr1:229508576-229508580
chr1	229531235	229535400	63127.7	38.6575	chr1:229532656-229532657
chr1	229537484	229558193	336485	71.5164	chr1:229544679-229544683
chr1	229826753	229835774	117328	54.1205	chr1:229831895-229831898
chr1	229994929	230004461	143172	40.5904	chr1:229999724-229999749
chr1	230012288	230025445	124553	34.7918	chr1:230016630-230016634
chr1	230076808	230082776	80396.1	44.4561	chr1:230079896-230079898
chr1	230119757	230125948	82769.6	42.5233	chr1:230120659-230120812
chr1	230134455	230146242	161674	38.6575	chr1:230140432-230140870
chr1	230421925	230431900	134188	34.7918	chr1:230424649-230428855
chr1	230434668	230438621	81030	50.2548	chr1:230436286-230436293
chr1	230452301	230465325	199523	40.5904	chr1:230455090-230459760
chr1	230468071	230475608	113017	34.7918	chr1:230472744-230472926
chr1	230487649	230507010	234040	48.3219	chr1:230492934-230492991
chr1	230522506	230529453	96450.5	42.5233	chr1:230523933-230523942
chr1	230532507	230538442	82943.6	34.7918	chr1:230535472-230536639
chr1	230736459	230742848	56302.8	27.0603	chr1:230742295-230742305
chr1	230836987	230850888	277837	75.3822	chr1:230850084-230850087
chr1	230876583	230898929	285107	42.5233	chr1:230883244-230883248
chr1	230908452	230914602	70733.6	27.0603	chr1:230913218-230913227
chr1	230921101	230932043	127266	36.7246	chr1:230928397-230928474
chr1	230954353	230961652	82524.2	27.0603	chr1:230957281-230957464
chr1	231014084	231035155	256870	40.5904	chr1:231018131-231018135
chr1	231316218	231325082	152564	52.1876	chr1:231321001-231321008
chr1	231349032	231354406	78608.1	44.4561	chr1:231353346-231353355
chr1	231422962	231429728	93359.9	40.5904	chr1:231428440-231428449
chr1	231828338	231834343	71790.9	36.7246	chr1:231830116-231830328
chr1	233119464	233124106	70490.1	34.7918	chr1:233122103-233122150
chr1	234348156	234353294	63236	40.5904	chr1:234350012-234350272
chr1	234445419	234459116	157692	38.6575	chr1:234452471-234452475
chr1	234912190	234922080	295722	86.9794	chr1:234917282-234917283
chr1	234925111	234932854	74493.1	40.5904	chr1:234928032-234928048
chr1	234934860	234965461	535525	79.2479	chr1:234943143-234943152
chr1	235695817	235700807	58293.6	32.8589	chr1:235696989-235697126
chr1	235705887	235714987	137750	40.5904	chr1:235709838-235709847
chr1	235719491	235723845	61463.5	36.7246	chr1:235720986-235720992
chr1	235726844	235736077	78687.4	36.7246	chr1:235729589-235729681
chr1	235752411	235766233	213739	61.852	chr1:235758669-235758688
chr1	235769223	235777865	59569.3	23.1945	chr1:235771125-235771127
chr1	235783699	235790211	69858	28.9931	chr1:235786654-235786658
chr1	235802533	235813399	176166	54.1205	chr1:235808385-235808467
chr1	236081241	236088191	81176.9	27.0603	chr1:236084086-236086192
chr1	236153550	236158117	61593	46.389	chr1:236156845-236156853
chr1	236191629	236197265	82406.2	44.4561	chr1:236192971-236193121
chr1	236225002	236232683	73837.8	28.9931	chr1:236228194-236230178
chr1	236286775	236293087	58798.1	23.1945	chr1:236288538-236288557
chr1	236303579	236321513	275470	46.389	chr1:236312302-236317711
chr1	236334002	236342076	104802	38.6575	chr1:236339560-236339777
chr1	236806030	236812409	76033.5	27.0603	chr1:236807126-236809400
chr1	237265056	237272345	70919.2	25.1274	chr1:237271584-237271593
chr1	242089040	242093373	63038.8	38.6575	chr1:242090970-242090971
chr1	242117439	242124805	137321	100.51	chr1:242121700-242121701
chr1	242137160	242145071	65922.7	21.2616	chr1:242141777-242142603
chr1	242153356	242161041	72262.5	23.1945	chr1:242159638-242159677
chr1	244228290	244247859	250178	32.8589	chr1:244230829-244230838
chr1	244263749	244269382	72987.3	34.7918	chr1:244268418-244268427
chr1	244344845	244348754	58477.2	38.6575	chr1:244346028-244346035
chr1	244357997	244367180	91562.3	36.7246	chr1:244362004-244362011
chr1	244389523	244409683	254715	46.389	chr1:244397515-244397523
chr1	244908364	244920266	148553	42.5233	chr1:244914872-244914874
chr1	244940167	244953542	200322	63.7849	chr1:244952388-244952445
chr1	244963678	244969896	66518	36.7246	chr1:244966218-244966227
chr1	244974125	244980876	95768.2	34.7918	chr1:244976931-244979276
chr1	245299901	245310335	100790	23.1945	chr1:245300925-245307930
chr1	245332077	245339171	86878.9	34.7918	chr1:245337182-245337186
chr1	245372559	245384610	183204	36.7246	chr1:245378609-245378610
chr1	245386060	245392186	88591.5	34.7918	chr1:245389377-245390387
chr1	245394333	245412497	236458	44.4561	chr1:245404635-245404638
chr1	245420407	245429737	106842	36.7246	chr1:245426480-245426630
chr1	245445293	245450709	55873.7	30.926	chr1:245446832-245446836
chr1	245452765	245460805	91457.9	28.9931	chr1:245455267-245455271
chr1	245473637	245485625	137959	34.7918	chr1:245480907-245480909
chr1	245516151	245536300	265324	40.5904	chr1:245527434-245527435
chr1	245548302	245554473	61024.8	28.9931	chr1:245552125-245552173
chr1	245580726	245586556	69409.6	27.0603	chr1:245582936-245583269
chr1	245604791	245608117	103913	71.5164	chr1:245606566-245606610
chr1	245623795	245630143	95346.9	42.5233	chr1:245626529-245626533
chr1	245714561	245729556	194701	38.6575	chr1:245720827-245720842
chr1	245748199	245756059	114780	48.3219	chr1:245754860-245754869
chr1	245759956	245783509	321137	50.2548	chr1:245771465-245771467
chr1	245811355	245816516	77135.3	44.4561	chr1:245815039-245815048
chr1	245842796	245862689	347724	54.1205	chr1:245849999-245850005
chr1	245864591	245871021	69388.3	28.9931	chr1:245867234-245867483
chr1	246952519	246958247	57897.4	23.1945	chr1:246955115-246955175
chr1	246961176	246965347	64592.9	40.5904	chr1:246962266-246962275
chr1	246970705	246976884	77386.6	30.926	chr1:246972531-246972676
chr1	247583416	247600614	244223	46.389	chr1:247590866-247590870
chr10	91426	98150	91786.5	30.926	chr10:94268-94364
chr10	124444	132390	59078.4	23.1945	chr10:125772-125855
chr10	313297	319820	63247.6	28.9931	chr10:317264-317280
chr10	323142	328055	81519.1	56.0534	chr10:324207-324229
chr10	334460	339715	103262	48.3219	chr10:336750-336754
chr10	345501	359149	133454	27.0603	chr10:353979-353987
chr10	396067	418099	290695	32.8589	chr10:400133-417546
chr10	429944	434964	70528.7	36.7246	chr10:431954-431989
chr10	463044	469559	83525.4	46.389	chr10:463975-464172
chr10	528821	540986	174921	42.5233	chr10:530685-
chr10	550418	557540	87294.5	30.926	chr10:552559-555722
chr10	570682	583205	158073	54.1205	chr10:572945-572954
chr10	631954	647012	228008	52.1876	chr10:634253-634262
chr10	655750	662410	56399.4	23.1945	chr10:660303-660365
chr10	666246	689789	378631	63.7849	chr10:675507-675517
chr10	740700	744117	82835.3	69.5835	chr10:742780-742787
chr10	771150	773977	58788.4	46.389	chr10:772100-772109
chr10	815385	834385	515034	106.308	chr10:825970-825998
chr10	996928	1005604	176160	59.9191	chr10:1000693-1000697
chr10	1214235	1220805	88508.3	40.5904	chr10:1218930-1218939
chr10	1225210	1239606	234199	65.7178	chr10:1237032-1237035
chr10	1247022	1256531	162733	56.0534	chr10:1251246-1251300
chr10	1280250	1287586	74042.7	25.1274	chr10:1281169-1281255
chr10	1311221	1317652	68893.5	25.1274	chr10:1315757-1315759
chr10	1352048	1360007	65416.3	27.0603	chr10:1357172-1357180
chr10	1384580	1392905	103144	48.3219	chr10:1390806-1390815
chr10	1403351	1411138	109706	34.7918	chr10:1408822-1408826
chr10	1435679	1448236	195076	34.7918	chr10:1437586-1437848
chr10	1450524	1456312	83625.9	30.926	chr10:1453413-1453609
chr10	1504686	1509571	75138.6	44.4561	chr10:1507050-1507401
chr10	1582074	1588521	99276.4	40.5904	chr10:1583233-1583236
chr10	1592461	1597256	66114	34.7918	chr10:1594441-1596239
chr10	1667292	1673901	75867.3	46.389	chr10:1668336-1668345
chr10	1700771	1709479	81604.1	27.0603	chr10:1707951-1708013
chr10	2961502	2971421	78557.9	34.7918	chr10:2965875-2965903
chr10	2976060	2980078	62994.4	30.926	chr10:2977353-2978777
chr10	3239130	3247319	90383.2	28.9931	chr10:3241793-3243712
chr10	3276544	3284925	108293	36.7246	chr10:3278827-3278835
chr10	3298360	3305666	97018.8	36.7246	chr10:3302133-3302138
chr10	3328921	3342161	155376	42.5233	chr10:3330805-3330808
chr10	6115773	6121646	87936.2	36.7246	chr10:6117413-6117460
chr10	6173870	6184847	124067	34.7918	chr10:6176910-6176919
chr10	6348680	6359707	97028.5	27.0603	chr10:6356709-6356741
chr10	6775150	6781829	77589.5	28.9931	chr10:6778817-6778824
chr10	7601302	7606868	58241.4	38.6575	chr10:7604881-7604884
chr10	7627870	7635759	57487.6	25.1274	chr10:7629345-7629495
chr10	8074542	8094669	303359	38.6575	chr10:8087503-8090292
chr10	8097022	8106759	130572	42.5233	chr10:8100459-8100535
chr10	11377133	11385403	107250	40.5904	chr10:11384616-11384625
chr10	11425586	11431756	69411.5	36.7246	chr10:11427776-11427785
chr10	11434332	11440756	103641	38.6575	chr10:11439021-11439030
chr10	11846357	11857606	121418	36.7246	chr10:11846766-11846769
chr10	12394582	12404373	85987.9	32.8589	chr10:12398057-12398092
chr10	12407773	12415734	56401.3	19.3288	chr10:12408860-12409010
chr10	12462502	12469693	89923.2	34.7918	chr10:12463187-12463196
chr10	12529499	12536095	64353.2	30.926	chr10:12532261-12532268
chr10	12542361	12556000	132508	34.7918	chr10:12544775-12544782
chr10	12643933	12653483	93761.9	25.1274	chr10:12645470-12645472
chr10	12858771	12867130	85379.1	30.926	chr10:12861606-12861762
chr10	13272469	13278367	64878.9	30.926	chr10:13276625-13276636
chr10	13771674	13776994	78577.2	38.6575	chr10:13774658-13774662
chr10	13781958	13794201	133146	32.8589	chr10:13785331-13785389
chr10	13832056	13843946	98439.5	30.926	chr10:13832488-13832497
chr10	13930774	13936841	62296.6	28.9931	chr10:13933359-13933383
chr10	15029944	15036837	72019	27.0603	chr10:15033863-15033872
chr10	15052435	15058997	86819	36.7246	chr10:15056245-15056335
chr10	23483190	23490759	84058.9	34.7918	chr10:23488444-23488453
chr10	24780475	24787867	56428.4	21.2616	chr10:24786021-24786025
chr10	24810209	24814733	62080.1	44.4561	chr10:24813302-24813311
chr10	26500094	26507495	85284.3	32.8589	chr10:26503945-26503947
chr10	27226953	27233492	82686.5	38.6575	chr10:27230503-27230512
chr10	27753565	27760269	63626.4	27.0603	chr10:27757441-27757464
chr10	30314691	30324150	118713	32.8589	chr10:30316686-30317884
chr10	30469846	30474499	67563.7	30.926	chr10:30471080-30471242
chr10	30508657	30516814	72359.2	21.2616	chr10:30516232-30516241
chr10	30929074	30941505	155840	36.7246	chr10:30932257-30932263
chr10	30946594	30954807	74728.9	28.9931	chr10:30951875-30951918
chr10	32036993	32047563	151706	44.4561	chr10:32039055-32039112
chr10	32447279	32455152	105176	44.4561	chr10:32452817-32452819
chr10	33621407	33626975	75525.2	32.8589	chr10:33624203-33624532
chr10	35257770	35267501	131942	38.6575	chr10:35262235-35262236
chr10	35871561	35878483	75985.2	36.7246	chr10:35874213-35874261
chr10	35893199	35898143	60423.7	34.7918	chr10:35894774-35894783
chr10	43364642	43370176	55858.2	27.0603	chr10:43369697-43369706
chr10	43392855	43396911	57640.3	40.5904	chr10:43393852-43393854
chr10	43424940	43439396	143798	32.8589	chr10:43426323-43426327
chr10	43552443	43567507	183409	42.5233	chr10:43564798-43564800
chr10	43569813	43575299	63850.6	28.9931	chr10:43573265-43573486
chr10	43595017	43599218	71470	38.6575	chr10:43597512-43597521
chr10	43605515	43625249	398300	48.3219	chr10:43610704-43610713
chr10	43704636	43718081	271256	56.0534	chr10:43713593-43713602
chr10	43721624	43734746	240322	59.9191	chr10:43725682-43725691
chr10	43743967	43756387	172981	42.5233	chr10:43747619-43747631
chr10	43786797	43792247	58428.9	30.926	chr10:43790779-43790804
chr10	43807812	43825816	351374	65.7178	chr10:43810385-43810480
chr10	43829304	43841090	180913	42.5233	chr10:43834117-43834121
chr10	44161235	44166663	109586	50.2548	chr10:44164724-44165148
chr10	44181067	44189717	102104	38.6575	chr10:44184209-44184211
chr10	44197277	44200287	56407.1	38.6575	chr10:44199560-44199712
chr10	44202301	44208210	75685.6	36.7246	chr10:44205684-44205693
chr10	45373726	45378088	75192.7	38.6575	chr10:45376127-45376136
chr10	45415472	45423495	57211.2	23.1945	chr10:45418702-45418711
chr10	45428979	45433752	56428.4	36.7246	chr10:45431038-45431175
chr10	45483123	45491273	122929	52.1876	chr10:45488645-45488827
chr10	46952227	46957145	57901.2	27.0603	chr10:46953582-46953875
chr10	46959325	46978820	834231	135.301	chr10:46967267-46970178
chr10	46986601	47016618	719830	73.4493	chr10:46999297-46999306
chr10	47018110	47026297	121149	44.4561	chr10:47021036-47021045
chr10	47040929	47052272	196506	61.852	chr10:47044137-47044143
chr10	47079779	47088341	117778	30.926	chr10:47086099-47086799
chr10	47092114	47102620	124500	56.0534	chr10:47102016-47102023
chr10	47157304	47169191	122811	27.0603	chr10:47159584-47159589
chr10	47616456	47626436	185084	46.389	chr10:47622966-47622967
chr10	47634229	47639003	59287.1	48.3219	chr10:47637783-47637801
chr10	47652904	47662266	141744	75.3822	chr10:47654066-47654079
chr10	47663876	47688292	429887	54.1205	chr10:47681556-47681565
chr10	47745346	47750128	68404.5	32.8589	chr10:47747325-47747750
chr10	47752991	47762544	88504.5	30.926	chr10:47761565-47761606
chr10	47776000	47781491	66015.4	28.9931	chr10:47776444-47778869
chr10	47964208	47969850	74160.6	36.7246	chr10:47965809-47965823
chr10	48254798	48261160	58730.5	19.3288	chr10:48255647-48260047
chr10	48317340	48321874	59517.1	32.8589	chr10:48319950-48319989
chr10	48356819	48376924	354505	50.2548	chr10:48359813-48359822
chr10	48383103	48394662	230437	59.9191	chr10:48389968-48389977
chr10	48440102	48447532	101617	34.7918	chr10:48441250-48441376
chr10	48453324	48458441	64399.6	46.389	chr10:48456074-48456086
chr10	48483091	48494663	124792	38.6575	chr10:48485869-48485878
chr10	48541987	48548671	71495.2	27.0603	chr10:48548144-48548149
chr10	49395836	49403595	78302.7	28.9931	chr10:49398483-49398484
chr10	49447910	49453656	62058.9	32.8589	chr10:49448639-49448643
chr10	49753246	49759698	92329.6	36.7246	chr10:49755896-49755910
chr10	49796360	49807836	168868	38.6575	chr10:49800570-49800579
chr10	49889851	49894443	64635.4	44.4561	chr10:49893485-49893494
chr10	50025040	50029578	56838.2	30.926	chr10:50028659-50028680
chr10	50049657	50056978	74609	25.1274	chr10:50054500-50054553
chr10	50136107	50143779	87545.8	32.8589	chr10:50141804-50141926
chr10	50147802	50161458	159474	40.5904	chr10:50159064-50159068
chr10	50162713	50167037	57319.4	27.0603	chr10:50166248-50166257
chr10	50567523	50578262	152452	48.3219	chr10:50573560-50573561
chr10	50588858	50611544	420844	79.2479	chr10:50603284-50606127
chr10	50820809	50832435	156600	42.5233	chr10:50823183-50823483
chr10	50835598	50843272	83517.6	34.7918	chr10:50840976-50840985
chr10	50851550	50864084	135729	36.7246	chr10:50859239-50859300
chr10	50895925	50900569	63218.6	38.6575	chr10:50899051-50899086
chr10	50956091	50961191	67905.8	28.9931	chr10:50957736-50958103
chr10	50975300	50981373	68601.7	36.7246	chr10:50976799-50976806
chr10	51488211	51492058	63628.4	73.4493	chr10:51489053-51489059
chr10	51496349	51501185	62155.5	36.7246	chr10:51498329-51498359
chr10	51782293	51788864	84292.7	42.5233	chr10:51785321-51785330
chr10	52444224	52449053	62124.6	28.9931	chr10:52446593-52446597
chr10	52450428	52457268	75444	34.7918	chr10:52455529-52455623
chr10	62491613	62497391	77351.8	36.7246	chr10:62493481-62493605
chr10	64572014	64575774	65339	54.1205	chr10:64573376-64573383
chr10	64828089	64835361	69848.4	21.2616	chr10:64832874-64833018
chr10	65467643	65473143	56673.9	28.9931	chr10:65472290-65472299
chr10	69958349	69967766	82069.9	28.9931	chr10:69962862-69962871
chr10	69993130	70002135	94055.7	38.6575	chr10:69998586-69998591
chr10	70008368	70015412	73167.1	25.1274	chr10:70009300-70009344
chr10	70588823	70597657	106803	38.6575	chr10:70593996-70594169
chr10	71174568	71180220	94925.5	32.8589	chr10:71176948-71177490
chr10	71193181	71204455	127208	30.926	chr10:71201388-71201397
chr10	71231625	71244780	244016	61.852	chr10:71234319-71234328
chr10	71249292	71255734	88780.9	32.8589	chr10:71252624-71254910
chr10	71259358	71267197	159445	56.0534	chr10:71263649-71263658
chr10	71327207	71340575	222422	42.5233	chr10:71333008-71333017
chr10	71403326	71427114	281798	44.4561	chr10:71416165-71416743
chr10	71433477	71449295	134122	23.1945	chr10:71439249-71439377
chr10	71466770	71476218	91776.8	34.7918	chr10:71469731-71469740
chr10	71487515	71494665	65451.1	30.926	chr10:71489440-71489449
chr10	71507462	71513284	59857.3	30.926	chr10:71509647-71509662
chr10	71560617	71567308	91227.9	34.7918	chr10:71561049-71561055
chr10	71581095	71611468	358624	34.7918	chr10:71610802-71610818
chr10	71622701	71644609	344782	61.852	chr10:71625785-71625794
chr10	71652818	71659073	88253.2	40.5904	chr10:71656494-71656504
chr10	71687501	71693791	55771.2	25.1274	chr10:71691334-71691343
chr10	71698804	71710539	171516	42.5233	chr10:71701838-71701893
chr10	71720441	71726839	87777.7	38.6575	chr10:71723811-71723820
chr10	71836360	71844037	98710.1	36.7246	chr10:71841071-71841079
chr10	72009388	72019184	121918	48.3219	chr10:72011155-72011162
chr10	72024108	72031842	75716.6	44.4561	chr10:72025001-72025020
chr10	72036196	72053061	200753	52.1876	chr10:72043286-72043295
chr10	72193638	72213185	310420	65.7178	chr10:72203106-72203115
chr10	72214409	72221380	123847	46.389	chr10:72219760-72219779
chr10	72224237	72264252	674607	44.4561	chr10:72228596-72228846
chr10	72266926	72285053	384463	65.7178	chr10:72275229-72275241
chr10	72664023	72680916	292777	48.3219	chr10:72679243-72679247
chr10	72684400	72703182	359007	67.6507	chr10:72689967-72689971
chr10	72740220	72754835	208451	44.4561	chr10:72752076-72752085
chr10	72788353	72794553	97144.4	52.1876	chr10:72789550-72789552
chr10	72798444	72813771	200733	38.6575	chr10:72805991-72805993
chr10	72817706	72841649	452339	57.9863	chr10:72828861-72829070
chr10	72936721	72952212	163506	27.0603	chr10:72943748-72943832
chr10	72975361	72980621	69753.7	42.5233	chr10:72978321-72978330
chr10	73034530	73040477	59621.5	28.9931	chr10:73036790-73036791
chr10	73148314	73161859	252555	52.1876	chr10:73153376-73153378
chr10	73163402	73167440	56469	34.7918	chr10:73165058-73165097
chr10	73181117	73187129	58836.8	27.0603	chr10:73184533-73184590
chr10	73188191	73215252	408171	57.9863	chr10:73211545-73211548
chr10	73218828	73229212	227078	65.7178	chr10:73220599-73220608
chr10	73230107	73243688	168137	36.7246	chr10:73241594-73241596
chr10	73259709	73265612	80811.6	32.8589	chr10:73261784-73261788
chr10	73269699	73290788	294087	48.3219	chr10:73270961-73281407
chr10	73296839	73308258	140134	32.8589	chr10:73304156-73304165
chr10	73318451	73323206	61844.3	25.1274	chr10:73320769-73320778
chr10	73539792	73546510	95692.8	36.7246	chr10:73545553-73545555
chr10	73548236	73551655	60858.5	52.1876	chr10:73550001-73550010
chr10	73727543	73733907	84172.9	28.9931	chr10:73731050-73731056
chr10	73769672	73780420	109604	30.926	chr10:73775176-73777169
chr10	76507758	76517999	98907.2	28.9931	chr10:76513215-76513229
chr10	76523150	76527946	62315.9	32.8589	chr10:76523902-76523905
chr10	77039765	77049715	95433.8	28.9931	chr10:77047409-77047433
chr10	77109911	77115564	59202.1	25.1274	chr10:77111791-77111800
chr10	77158316	77171609	193549	42.5233	chr10:77164471-77164539
chr10	77189666	77198684	70339.3	19.3288	chr10:77191670-77192751
chr10	79490096	79495720	102232	42.5233	chr10:79492052-79492061
chr10	79522461	79531690	87451.1	27.0603	chr10:79530531-79530534
chr10	79817851	79824953	96413.8	44.4561	chr10:79819746-79819755
chr10	79838660	79847063	77894.9	28.9931	chr10:79841389-79841398
chr10	79932399	79943544	166361	48.3219	chr10:79939018-79939075
chr10	80048879	80055985	65623.1	21.2616	chr10:80049953-80050183
chr10	80114795	80131104	163873	38.6575	chr10:80118112-80118121
chr10	80209796	80218209	84271.5	23.1945	chr10:80211594-80212468
chr10	80223642	80237537	110135	25.1274	chr10:80232006-80232109
chr10	80503625	80507790	57878.1	28.9931	chr10:80504734-80504873
chr10	80519321	80530057	143858	38.6575	chr10:80524273-80524277
chr10	80540011	80544324	57945.7	36.7246	chr10:80540444-80540587
chr10	80558919	80566048	82727.1	36.7246	chr10:80562952-80562960
chr10	80586307	80592887	70004.9	28.9931	chr10:80588129-80588235
chr10	80624283	80632525	91272.4	25.1274	chr10:80631262-80631369
chr10	80650733	80656580	79537.9	40.5904	chr10:80654970-80654979
chr10	80663079	80685074	311140	48.3219	chr10:80672809-80672861
chr10	80686666	80697613	160982	46.389	chr10:80693021-80693070
chr10	80703458	80712291	81149.9	27.0603	chr10:80708877-80708891
chr10	80719035	80725830	77815.7	28.9931	chr10:80721581-80721752
chr10	80734685	80749722	236922	57.9863	chr10:80741806-80741850
chr10	80751836	80760065	160309	36.7246	chr10:80755349-80757589
chr10	80761439	80773305	167321	40.5904	chr10:80765099-80765102
chr10	81260753	81275205	187412	50.2548	chr10:81262420-81262429
chr10	81280701	81285234	68773.7	38.6575	chr10:81282132-81282141
chr10	81315538	81321390	93966.8	34.7918	chr10:81316823-81316885
chr10	81369091	81376814	113323	46.389	chr10:81374422-81374423
chr10	81615708	81622231	62387.5	23.1945	chr10:81616509-81616565
chr10	81662678	81666629	78575.3	52.1876	chr10:81664614-81664628
chr10	81679211	81687865	119622	54.1205	chr10:81683226-81683230
chr10	81695984	81700988	78478.6	40.5904	chr10:81698575-81698626
chr10	81741158	81745624	57321.4	28.9931	chr10:81743817-81743887
chr10	81889628	81902336	205644	59.9191	chr10:81897014-81897015
chr10	81992699	82000267	77380.8	34.7918	chr10:81997595-81997609
chr10	82034775	82044925	169270	48.3219	chr10:82037043-82037052
chr10	82111919	82121305	97115.4	32.8589	chr10:82117282-82117284
chr10	82146101	82160715	129124	32.8589	chr10:82155437-82155477
chr10	82297329	82310493	179440	42.5233	chr10:82298003-82298007
chr10	82326321	82332652	79106.8	38.6575	chr10:82329732-82329849
chr10	85867115	85874266	78086.3	32.8589	chr10:85868511-85868519
chr10	85931660	85937522	61067.3	44.4561	chr10:85932458-85932472
chr10	85949226	85959754	123414	32.8589	chr10:85950813-85950838
chr10	85990612	86002278	139562	30.926	chr10:85994011-85994020
chr10	86299832	86307941	59482.4	21.2616	chr10:86303854-86303858
chr10	88121423	88130022	98719.7	34.7918	chr10:88125912-88125921
chr10	88407908	88431407	336377	40.5904	chr10:88428151-88428204
chr10	98815089	98820857	70196.3	32.8589	chr10:98815959-98815962
chr10	98821923	98827580	58753.6	36.7246	chr10:98824677-98824686
chr10	98857662	98866801	83347.6	23.1945	chr10:98858025-98865706
chr10	98881136	98890294	87833.8	30.926	chr10:98887439-98887448
chr10	98939915	98949339	125450	32.8589	chr10:98945195-98945235
chr10	99278799	99286120	67813	19.3288	chr10:99279766-99282288
chr10	99662059	99668939	61728.4	23.1945	chr10:99665920-99665947
chr10	101279375	101288223	110180	38.6575	chr10:101287298-101287299
chr10	101289110	101302777	161882	40.5904	chr10:101298875-101298880
chr10	102468247	102474299	62482.2	32.8589	chr10:102470821-102470842
chr10	102492312	102512897	311856	44.4561	chr10:102497182-102509513
chr10	102546149	102553629	59300.6	25.1274	chr10:102550750-102550755
chr10	102562138	102570602	105908	36.7246	chr10:102567360-102567369
chr10	102586140	102592825	71589.9	28.9931	chr10:102587796-102588665
chr10	102622921	102632205	101816	32.8589	chr10:102628165-102628347
chr10	102879006	102888187	141357	40.5904	chr10:102883886-102884847
chr10	102890062	102899317	158285	59.9191	chr10:102893614-102893622
chr10	102973441	103007994	448611	54.1205	chr10:102983267-102983352
chr10	103516017	103523905	69979.8	19.3288	chr10:103520582-103520591
chr10	105265463	105273929	62663.9	17.3959	chr10:105267498-105268345
chr10	105496906	105505377	92109.3	25.1274	chr10:105498860-105499024
chr10	105538137	105551744	131484	32.8589	chr10:105549615-105549645
chr10	105578014	105588316	91268.5	27.0603	chr10:105587472-105587521
chr10	105595826	105602044	63388.7	27.0603	chr10:105600092-105601456
chr10	105609814	105616070	65151.5	28.9931	chr10:105613789-105613906
chr10	118888806	118898298	122171	44.4561	chr10:118896370-118896396
chr10	119240547	119250746	81049.4	23.1945	chr10:119250393-119250418
chr10	119258494	119266202	69347.7	28.9931	chr10:119261451-119261472
chr10	119292067	119300628	95785.6	32.8589	chr10:119294092-119296312
chr10	119303994	119308363	67126.8	28.9931	chr10:119305062-119307529
chr10	120572922	120580865	77433	27.0603	chr10:120576341-120576343
chr10	120722275	120729735	83109.9	34.7918	chr10:120727755-120727759
chr10	121100175	121109612	73051.1	19.3288	chr10:121101721-121108383
chr10	121204595	121221935	152995	25.1274	chr10:121212198-121212570
chr10	123439690	123447867	65569	27.0603	chr10:123444988-123444990
chr10	123869006	123876484	77125.6	27.0603	chr10:123874763-123874765
chr10	123921175	123926082	59633.1	25.1274	chr10:123923940-123923992
chr10	124259769	124266902	60025.5	23.1945	chr10:124265621-124265635
chr10	125758568	125767430	66046.4	21.2616	chr10:125759540-125759544
chr10	125784650	125791495	67886.5	23.1945	chr10:125786997-125789560
chr10	125842587	125853580	90636.5	21.2616	chr10:125852523-125852929
chr10	126050255	126059212	107499	38.6575	chr10:126056671-126056680
chr10	126063385	126076135	124524	28.9931	chr10:126064312-126065150
chr10	126262671	126268664	72687.8	25.1274	chr10:126264041-126266815
chr10	126906721	126912324	62723.8	30.926	chr10:126907475-126907495
chr10	129825323	129831064	60213	25.1274	chr10:129827161-129827165
chr10	129843261	129848824	58237.6	30.926	chr10:129845451-129845492
chr10	130266923	130274803	74723.1	25.1274	chr10:130268653-130268775
chr10	131663118	131670583	74585.8	27.0603	chr10:131667156-131667199
chr10	131816576	131823039	60452.6	27.0603	chr10:131821407-131821457
chr10	131834053	131839681	70561.6	32.8589	chr10:131838446-131838522
chr10	133374029	133379474	56438.1	25.1274	chr10:133375454-133375649
chr10	133554375	133560131	60234.2	28.9931	chr10:133557754-133557889
chr10	133581058	133587961	67041.8	28.9931	chr10:133581853-133581861
chr10	133672380	133677522	81362.5	38.6575	chr10:133674704-133674713
chr10	133846540	133853890	91127.4	28.9931	chr10:133849852-133851214
chr10	133869270	133873794	56001.2	32.8589	chr10:133871199-133871200
chr10	133877367	133884567	71251.6	25.1274	chr10:133878509-133878510
chr10	133908455	133916936	95020.2	34.7918	chr10:133915723-133915732
chr10	133922721	133940111	226902	50.2548	chr10:133934715-133934719
chr10	133941787	133956803	241246	44.4561	chr10:133947180-133947185
chr10	133977442	133985580	86619.9	28.9931	chr10:133981682-133981686
chr10	134010636	134023045	174106	32.8589	chr10:134015048-134016443
chr10	134048793	134067705	257890	42.5233	chr10:134050236-134057973
chr10	134085043	134091855	80523.6	27.0603	chr10:134091397-134091401
chr10	134092961	134099950	61937.1	32.8589	chr10:134096861-134096875
chr10	134113967	134121138	65922.7	23.1945	chr10:134115972-134116066
chr10	134276055	134282099	56975.4	23.1945	chr10:134276585-134276614
chr10	134297844	134303159	73495.7	36.7246	chr10:134301050-134301076
chr10	134309334	134314173	59749.1	30.926	chr10:134312983-134313113
chr10	134333091	134339822	95323.6	38.6575	chr10:134338028-134338029
chr10	134659237	134664466	68392.9	28.9931	chr10:134663338-134663388
chr10	134677768	134683875	66566.3	30.926	chr10:134680084-134680146
chr10	134690196	134699148	101766	40.5904	chr10:134693264-134693304
chr10	134723515	134748305	283918	27.0603	chr10:134725432-134725507
chr10	134770363	134776308	85653.5	30.926	chr10:134772452-134772542
chr10	134783801	134790418	83055.7	38.6575	chr10:134788458-134788467
chr10	134794366	134799270	58465.6	28.9931	chr10:134798667-134798676
chr10	134804223	134812022	98000.7	28.9931	chr10:134807694-134807698
chr10	134833591	134848716	173887	28.9931	chr10:134845611-134845620
chr10	134851243	134865832	179439	32.8589	chr10:134861170-134863379
chr10	134893831	134920423	355653	48.3219	chr10:134916219-134916228
chr10	134977067	134982262	56921.3	30.926	chr10:134981213-134981240
chr10	134998526	135005167	77027	32.8589	chr10:135002950-135002954
chr10	135008535	135019335	168551	46.389	chr10:135014232-135014280
chr10	135284090	135295810	244509	69.5835	chr10:135294610-135294696
chr10	135338585	135348465	93866.3	27.0603	chr10:135342537-135342570
chr11	1016483	1021135	56994.7	32.8589	chr11:1020380-1020389
chr11	1023447	1031636	98491.7	42.5233	chr11:1028056-1028102
chr11	1034269	1039151	64208.2	32.8589	chr11:1036121-1036139
chr11	1046864	1058013	181545	42.5233	chr11:1056041-1056043
chr11	1079443	1085599	84476.4	27.0603	chr11:1080814-1080815
chr11	1120564	1126305	74272.7	30.926	chr11:1123823-1123966
chr11	1151207	1161258	189642	46.389	chr11:1158566-1158672
chr11	1217478	1231284	221728	48.3219	chr11:1225949-1226020
chr11	1239453	1249475	148625	40.5904	chr11:1240540-1241498
chr11	1363306	1372225	149651	44.4561	chr11:1367690-1367715
chr11	1378886	1384875	67047.6	23.1945	chr11:1379530-1380943
chr11	1388287	1399510	196303	59.9191	chr11:1396749-1396761
chr11	1416566	1427885	84464.8	19.3288	chr11:1418395-1423332
chr11	1464220	1477024	153043	28.9931	chr11:1470309-1470316
chr11	1644521	1649321	62961.5	34.7918	chr11:1645053-1645105
chr11	1651874	1658487	77150.7	27.0603	chr11:1653592-1653618
chr11	1663240	1668498	85265	40.5904	chr11:1665907-1665916
chr11	1671061	1678514	92445.6	30.926	chr11:1677496-1677516
chr11	1680491	1693094	215869	56.0534	chr11:1688803-1688812
chr11	1702741	1714809	237394	75.3822	chr11:1706953-1706962
chr11	1734838	1740471	63618.7	36.7246	chr11:1736192-1736201
chr11	1800014	1807579	110955	32.8589	chr11:1806917-1806921
chr11	1814731	1827831	149268	56.0534	chr11:1824829-1824831
chr11	1847594	1864877	211022	34.7918	chr11:1862623-1862646
chr11	1866682	1878908	198640	38.6575	chr11:1875717-1875790
chr11	1884841	1894473	147935	38.6575	chr11:1885762-1885766
chr11	1898659	1905114	76721.6	38.6575	chr11:1902481-1902642
chr11	1907525	1914041	87282.9	46.389	chr11:1911915-1911924
chr11	1923560	1929377	67440	38.6575	chr11:1924316-1924325
chr11	1937304	1960752	407615	59.9191	chr11:1957775-1957893
chr11	2025378	2057391	573079	48.3219	chr11:2035328-2035329
chr11	2111559	2123155	148408	36.7246	chr11:2118610-2118701
chr11	2153967	2160578	92403.1	40.5904	chr11:2158749-2158751
chr11	2163567	2171213	108773	36.7246	chr11:2167317-2167733
chr11	2199326	2208170	123899	40.5904	chr11:2200874-2200881
chr11	2228524	2239318	192536	48.3219	chr11:2231754-2231758
chr11	2255705	2259737	62857.1	38.6575	chr11:2257218-2257385
chr11	2276808	2289963	153354	42.5233	chr11:2285171-2285179
chr11	2375928	2383267	72873.3	25.1274	chr11:2380929-2380973
chr11	2428069	2448543	242985	36.7246	chr11:2430626-2430635
chr11	2469499	2474108	69747.9	42.5233	chr11:2471812-2471814
chr11	2477919	2490314	173193	28.9931	chr11:2483545-2488340
chr11	2531491	2544736	206286	52.1876	chr11:2539974-2539978
chr11	2558987	2564899	70389.5	28.9931	chr11:2563237-2563294
chr11	2568678	2572949	57800.7	38.6575	chr11:2571232-2571237
chr11	2585784	2595469	70982.9	23.1945	chr11:2586223-2586227
chr11	2606638	2616129	133701	34.7918	chr11:2608966-2611160
chr11	3219175	3226777	160661	67.6507	chr11:3220617-3220624
chr11	3604039	3610327	60508.7	21.2616	chr11:3604440-3604443
chr11	3652937	3661602	111328	34.7918	chr11:3657314-3657533
chr11	3673791	3677576	158092	191.355	chr11:3675654-3675657
chr11	4234666	4242333	61450	28.9931	chr11:4235602-4235603
chr11	5951931	5959267	72428.7	32.8589	chr11:5954183-5954191
chr11	6261323	6267197	57630.6	25.1274	chr11:6266311-6266330
chr11	6277298	6282569	68497.3	30.926	chr11:6280517-6280526
chr11	6338537	6344473	77032.8	36.7246	chr11:6340812-6340838
chr11	6419794	6427517	77239.7	23.1945	chr11:6424606-6425830
chr11	6429956	6438839	108017	48.3219	chr11:6432232-6432233
chr11	8036959	8043106	57365.8	25.1274	chr11:8039653-8039656
chr11	8080290	8090852	126418	46.389	chr11:8088072-8088078
chr11	8276058	8286388	111914	38.6575	chr11:8280235-8280238
chr11	8374460	8382445	128882	34.7918	chr11:8379875-8379879
chr11	8731708	8736794	79949.6	40.5904	chr11:8736375-8736382
chr11	8739674	8747588	95698.7	28.9931	chr11:8745446-8745560
chr11	8779812	8786139	67107.5	32.8589	chr11:8780476-8780485
chr11	8828415	8833509	57427.7	27.0603	chr11:8832244-8832308
chr11	8851488	8860478	72017.1	21.2616	chr11:8858561-8858570
chr11	8888475	8894846	64681.8	36.7246	chr11:8892499-8892503
chr11	9043394	9052084	78320.2	23.1945	chr11:9050892-9051034
chr11	9057307	9064485	66355.7	23.1945	chr11:9063440-9063458
chr11	9093946	9099866	62142	28.9931	chr11:9097523-9097532
chr11	9107741	9117617	133952	48.3219	chr11:9111252-9111261
chr11	11020610	11025414	112368	112.107	chr11:11023508-11023517
chr11	11424073	11431959	82906.9	28.9931	chr11:11429216-11429224
chr11	12015170	12023253	113238	48.3219	chr11:12018737-12018741
chr11	12027503	12032891	102872	40.5904	chr11:12029680-12029684
chr11	12092141	12102386	89436.1	23.1945	chr11:12095312-12095482
chr11	12493259	12499108	68547.5	32.8589	chr11:12497315-12497543
chr11	13280128	13287082	75565.8	28.9931	chr11:13282736-13282751
chr11	13979940	13988802	112254	32.8589	chr11:13985729-13985893
chr11	14273238	14277990	77427.2	46.389	chr11:14274180-14274183
chr11	16790233	16797836	94051.8	27.0603	chr11:16795168-16796213
chr11	16809455	16813585	59271.7	44.4561	chr11:16812681-16812703
chr11	16827238	16841256	192387	38.6575	chr11:16839650-16839673
chr11	16941735	16948581	90632.5	32.8589	chr11:16946018-16946027
chr11	17012001	17022105	108682	32.8589	chr11:17019194-17019203
chr11	17031202	17036156	63727	28.9931	chr11:17032803-17033412
chr11	17061996	17067945	70917.3	32.8589	chr11:17063692-17063698
chr11	17413881	17424756	171467	50.2548	chr11:17419394-17419401
chr11	17448538	17453449	86658.6	46.389	chr11:17449705-17449714
chr11	17458347	17465128	93350.2	30.926	chr11:17460943-17460996
chr11	17472594	17480392	80311	27.0603	chr11:17478659-17478668
chr11	17494141	17504720	95337.2	27.0603	chr11:17496744-17501922
chr11	17540298	17547339	80245.3	25.1274	chr11:17541426-17541462
chr11	17549444	17560873	125420	38.6575	chr11:17551238-17551241
chr11	17628786	17636636	63481.5	21.2616	chr11:17632354-17632629
chr11	17715616	17719760	74707.6	50.2548	chr11:17717434-17717443
chr11	17728544	17735007	72912	38.6575	chr11:17732609-17732800
chr11	17759461	17768887	109254	30.926	chr11:17761495-17761504
chr11	17794270	17804146	202813	56.0534	chr11:17800140-17800144
chr11	18266323	18272053	73565.3	44.4561	chr11:18269099-18269108
chr11	18286518	18292524	85674.7	36.7246	chr11:18288884-18288893
chr11	18726925	18740647	201340	38.6575	chr11:18735484-18735495
chr11	18760468	18767580	92814.8	32.8589	chr11:18767087-18767106
chr11	19364638	19371401	97167.6	38.6575	chr11:19366997-19367197
chr11	20179595	20186109	90191.9	38.6575	chr11:20185162-20185171
chr11	20622194	20629096	105009	36.7246	chr11:20626022-20626025
chr11	31837439	31842809	80121.6	38.6575	chr11:31841870-31841946
chr11	31843914	31848048	65072.2	36.7246	chr11:31844558-31845285
chr11	33396465	33404381	86954.3	27.0603	chr11:33397156-33398095
chr11	33597201	33600911	61051.8	38.6575	chr11:33599514-33599518
chr11	33676405	33683422	64161.9	27.0603	chr11:33679471-33679564
chr11	33836628	33844871	108653	44.4561	chr11:33840823-33841364
chr11	34184670	34193910	136084	44.4561	chr11:34188291-34188417
chr11	34204091	34221563	238466	36.7246	chr11:34206467-34206476
chr11	34241004	34249177	84395.2	36.7246	chr11:34244979-34245003
chr11	34277598	34282869	57476	28.9931	chr11:34282030-34282305
chr11	34333670	34347395	155430	44.4561	chr11:34338133-34338142
chr11	36393572	36400430	69504.3	40.5904	chr11:36399186-36399190
chr11	36466093	36474368	66297.7	27.0603	chr11:36468099-36468113
chr11	36479853	36486432	57476	28.9931	chr11:36483926-36483935
chr11	43602178	43606607	57429.6	25.1274	chr11:43605398-43605535
chr11	44321966	44336696	226533	54.1205	chr11:44324940-44325073
chr11	44379884	44384653	59120.9	28.9931	chr11:44382360-44382507
chr11	44440892	44449215	73064.7	23.1945	chr11:44442685-44442694
chr11	44646557	44654892	84240.6	34.7918	chr11:44650928-44650937
chr11	44672804	44678606	83206.4	42.5233	chr11:44675933-44675942
chr11	44769242	44778418	73143.9	32.8589	chr11:44776357-44776359
chr11	44821520	44828399	72950.6	25.1274	chr11:44823774-44823880
chr11	44877459	44887173	76300.3	21.2616	chr11:44885207-44885228
chr11	44897395	44907697	124274	34.7918	chr11:44901908-44902023
chr11	44935680	44945892	90064.3	23.1945	chr11:44943020-44943161
chr11	45174314	45181289	56633.3	17.3959	chr11:45178694-45179718
chr11	45226449	45236174	72194.9	25.1274	chr11:45232785-45232851
chr11	45245047	45249796	74634.1	34.7918	chr11:45246458-45248745
chr11	45394832	45402808	63210.9	23.1945	chr11:45400249-45400258
chr11	45411483	45417674	74216.7	30.926	chr11:45415954-45415973
chr11	45679173	45692879	220680	48.3219	chr11:45688384-45688395
chr11	45774699	45780342	92826.4	32.8589	chr11:45776905-45776930
chr11	45786289	45791784	63183.8	27.0603	chr11:45788901-45791392
chr11	46350681	46356480	61046	21.2616	chr11:46354944-46355045
chr11	46892748	46899177	90253.7	40.5904	chr11:46897083-46897162
chr11	56968400	56975518	56248.6	19.3288	chr11:56970297-56970306
chr11	57359276	57368614	111411	30.926	chr11:57360413-57360414
chr11	57376429	57384186	77771.2	27.0603	chr11:57379348-57379351
chr11	57706923	57712505	58467.6	21.2616	chr11:57708601-57708820
chr11	58938829	58943683	65290.6	28.9931	chr11:58942359-58942379
chr11	60529820	60542429	153032	40.5904	chr11:60540708-60540717
chr11	60564572	60579555	156629	34.7918	chr11:60577377-60577381
chr11	60692014	60711736	421808	63.7849	chr11:60703149-60703158
chr11	60715626	60726212	147566	38.6575	chr11:60720313-60720317
chr11	60737700	60742461	67169.4	44.4561	chr11:60740088-60740097
chr11	60744274	60752744	101107	28.9931	chr11:60746637-60750511
chr11	60765347	60798143	496264	57.9863	chr11:60777114-60777122
chr11	60805392	60811064	67550.2	44.4561	chr11:60807730-60807749
chr11	60822084	60827308	95068.5	46.389	chr11:60822904-60822913
chr11	60845394	60851585	72104	23.1945	chr11:60849580-60849727
chr11	60871814	60880396	100253	38.6575	chr11:60879560-60879564
chr11	60960469	60983880	267026	36.7246	chr11:60963182-60963184
chr11	60989579	61003425	153617	40.5904	chr11:60993137-60993146
chr11	61010770	61017961	103792	36.7246	chr11:61011958-61011967
chr11	61251303	61255331	62089.8	36.7246	chr11:61252613-61252881
chr11	61272396	61277714	68522.4	36.7246	chr11:61275669-61275694
chr11	61285903	61303356	298415	52.1876	chr11:61291786-61291834
chr11	61312646	61325525	172956	36.7246	chr11:61317649-61317658
chr11	61365463	61381766	187590	28.9931	chr11:61370349-
chr11	61392773	61404804	112922	23.1945	chr11:61397289-61397937
chr11	61432505	61437792	62754.7	30.926	chr11:61434340-61434349
chr11	61447254	61488027	576239	59.9191	chr11:61458134-61458141
chr11	62082229	62090802	83241.3	25.1274	chr11:62088813-62088817
chr11	62692175	62700185	113520	36.7246	chr11:62694029-62694061
chr11	62747836	62754516	81631.2	30.926	chr11:62751011-62751085
chr11	62776232	62785438	124937	34.7918	chr11:62782894-62782896
chr11	64058663	64065047	89447.7	40.5904	chr11:64060350-64060354
chr11	64145864	64155258	72573.7	21.2616	chr11:64152404-64152437
chr11	64166996	64174223	62099.5	23.1945	chr11:64170627-64170636
chr11	64190497	64212782	264767	40.5904	chr11:64203839-64204378
chr11	64215276	64227127	124348	38.6575	chr11:64225199-64225201
chr11	64290808	64311681	318392	42.5233	chr11:64297513-64297514
chr11	64325890	64332004	60126	23.1945	chr11:64328170-64328216
chr11	64343171	64349921	80197	34.7918	chr11:64345933-64345942
chr11	64356359	64361690	81565.4	36.7246	chr11:64359362-64359437
chr11	64394630	64403793	75743.6	25.1274	chr11:64401007-64401256
chr11	64435897	64445882	125430	42.5233	chr11:64443284-64443430
chr11	64450812	64455089	56561.8	27.0603	chr11:64453332-64453849
chr11	64479710	64489647	157104	67.6507	chr11:64484837-64484846
chr11	65555185	65572972	468470	77.315	chr11:65562800-65562802
chr11	66175842	66179880	56498	32.8589	chr11:66178526-66178540
chr11	66797110	66802762	62781.8	28.9931	chr11:66798482-66800771
chr11	66805673	66812983	59524.9	23.1945	chr11:66807389-66807724
chr11	67428177	67435854	84511.2	42.5233	chr11:67430255-67430264
chr11	67437096	67443696	87294.5	52.1876	chr11:67441929-67442006
chr11	67472367	67480992	77367.2	23.1945	chr11:67473906-67473915
chr11	67489279	67498273	146937	38.6575	chr11:67493218-67493219
chr11	67532292	67537807	56534.7	27.0603	chr11:67533403-67533412
chr11	67614517	67624901	88697.8	23.1945	chr11:67617718-67617727
chr11	67717295	67728039	120057	34.7918	chr11:67723271-67723280
chr11	67734826	67740776	58202.8	28.9931	chr11:67739935-67739983
chr11	67743392	67750018	125554	50.2548	chr11:67747935-67748612
chr11	68393720	68399718	58110	19.3288	chr11:68394417-68394577
chr11	68403071	68410551	94604.6	40.5904	chr11:68409500-68409509
chr11	68417254	68434169	272783	46.389	chr11:68421115-68421119
chr11	68724005	68730767	96808.1	48.3219	chr11:68727765-68727769
chr11	68757098	68783808	473157	52.1876	chr11:68762152-68762161
chr11	68784786	68805881	242416	40.5904	chr11:68801385-68801458
chr11	68878738	68891132	181582	42.5233	chr11:68889144-68889214
chr11	68920787	68928000	73571.1	27.0603	chr11:68922861-68922864
chr11	68966551	68973817	114084	44.4561	chr11:68969858-68969862
chr11	68985061	68990147	58121.6	30.926	chr11:68986246-68986327
chr11	69016326	69021222	71760	38.6575	chr11:69017106-69019288
chr11	69297312	69321870	344653	48.3219	chr11:69306496-69306500
chr11	69324322	69331331	84837.8	32.8589	chr11:69327973-69328001
chr11	69342152	69362175	257164	34.7918	chr11:69360518-69360519
chr11	69386660	69391909	64587.1	28.9931	chr11:69391104-69391113
chr11	69523035	69529094	65248.1	28.9931	chr11:69527594-69527706
chr11	69535578	69547318	122660	25.1274	chr11:69536722-69536731
chr11	69552488	69569590	188963	40.5904	chr11:69561214-69561276
chr11	69573754	69581026	58803.9	23.1945	chr11:69577641-69577645
chr11	69584809	69595243	129358	42.5233	chr11:69588453-69588457
chr11	69600102	69608167	92756.8	34.7918	chr11:69603971-69603979
chr11	69622492	69627731	79563	38.6575	chr11:69625331-69625339
chr11	69630521	69637798	127902	44.4561	chr11:69635534-69635553
chr11	69646872	69652038	64407.3	32.8589	chr11:69649912-69649914
chr11	69674858	69684705	121164	32.8589	chr11:69682116-69682120
chr11	69687912	69701065	209634	50.2548	chr11:69693271-69693280
chr11	69704614	69711068	79168.7	27.0603	chr11:69707023-69707029
chr11	69873795	69881473	64140.6	21.2616	chr11:69876469-69876470
chr11	69909475	69927447	238179	34.7918	chr11:69918853-69918965
chr11	69936468	69956137	314495	48.3219	chr11:69944105-69944114
chr11	69968071	70018392	787932	63.7849	chr11:69973021-69973024
chr11	70024223	70034334	157800	36.7246	chr11:70026275-70026279
chr11	70088567	70096386	75320.4	28.9931	chr11:70090923-70090958
chr11	70328616	70335738	85856.4	32.8589	chr11:70333059-70333067
chr11	70339380	70354724	263244	46.389	chr11:70348285-70348289
chr11	70367450	70375491	111448	40.5904	chr11:70369706-70369818
chr11	70380384	70400488	258432	38.6575	chr11:70397900-70397936
chr11	70412243	70419165	75453.7	28.9931	chr11:70414934-70414938
chr11	70423002	70434265	106950	25.1274	chr11:70425576-70425580
chr11	70448476	70455849	65640.5	23.1945	chr11:70449430-70449566
chr11	70503374	70510849	83047.9	27.0603	chr11:70508194-70508203
chr11	70524572	70529370	72840.5	34.7918	chr11:70528037-70528094
chr11	70552820	70562655	80974	23.1945	chr11:70556673-70557666
chr11	70576549	70586656	114786	30.926	chr11:70585031-70585035
chr11	70662986	70668677	62285	28.9931	chr11:70664215-70664292
chr11	70671859	70681645	104559	32.8589	chr11:70675008-70675067
chr11	70711449	70718251	59915.3	27.0603	chr11:70713493-70713497
chr11	70727956	70735895	62847.5	25.1274	chr11:70731670-70731987
chr11	70813426	70826027	128554	28.9931	chr11:70823752-70823761
chr11	70958263	70964603	77404	30.926	chr11:70960015-70960019
chr11	71101114	71114427	141514	34.7918	chr11:71110317-71110552
chr11	71276355	71306024	375761	54.1205	chr11:71281980-71281989
chr11	71322722	71330491	111338	32.8589	chr11:71325239-71325284
chr11	71335223	71340471	59401.2	40.5904	chr11:71336963-71337013
chr11	72299406	72309100	147772	38.6575	chr11:72307218-72307233
chr11	72318977	72332760	147710	30.926	chr11:72326538-72326588
chr11	72347516	72353528	77693.9	28.9931	chr11:72350218-72351053
chr11	72898397	72909281	116460	32.8589	chr11:72904771-72904865
chr11	72940819	72950095	87089.6	23.1945	chr11:72945394-72945920
chr11	72977307	72985096	102962	34.7918	chr11:72980841-72980849
chr11	73007467	73011497	59725.9	36.7246	chr11:73009385-73009460
chr11	73063235	73072172	100846	25.1274	chr11:73068883-73068887
chr11	73355777	73364833	108732	30.926	chr11:73361242-73361263
chr11	74430972	74436806	61797.9	27.0603	chr11:74434248-74434257
chr11	74438589	74446847	112333	34.7918	chr11:74443283-74443292
chr11	74952056	74958253	57151.3	21.2616	chr11:74954050-74955670
chr11	75376067	75381630	82549.3	40.5904	chr11:75378416-75378517
chr11	75442142	75448855	64399.6	32.8589	chr11:75448476-75448485
chr11	75874927	75886476	172181	56.0534	chr11:75882221-75882230
chr11	75961807	75971816	112176	42.5233	chr11:75968211-75968218
chr11	75985112	76004869	337677	54.1205	chr11:75993273-75993467
chr11	76006059	76013675	76203.6	25.1274	chr11:76012275-76012870
chr11	76020175	76027905	101957	32.8589	chr11:76024909-76024916
chr11	76345400	76354032	109099	40.5904	chr11:76349940-76349949
chr11	76779238	76788066	102491	28.9931	chr11:76786244-76786283
chr11	76810608	76819715	123505	34.7918	chr11:76817029-76817036
chr11	76825997	76835990	167319	46.389	chr11:76830027-76830054
chr11	76853390	76873994	350862	48.3219	chr11:76862062-76862237
chr11	76889263	76896354	152732	42.5233	chr11:76893461-76893470
chr11	76911536	76918711	108206	34.7918	chr11:76917000-76917060
chr11	79147628	79153716	66336.3	25.1274	chr11:79149276-79151120
chr11	85520122	85525975	65389.2	27.0603	chr11:85522139-85522351
chr11	86507976	86514188	89094	42.5233	chr11:86511371-86511400
chr11	86567217	86574743	62229	32.8589	chr11:86569016-86569018
chr11	87069585	87075369	63154.8	28.9931	chr11:87071744-87071753
chr11	93561371	93565081	56074.7	30.926	chr11:93563220-93563229
chr11	93571878	93579638	65775.8	21.2616	chr11:93572345-93572354
chr11	94079017	94087121	69369	21.2616	chr11:94085981-94086010
chr11	111166923	111173767	77444.5	48.3219	chr11:111170347-111170349
chr11	111325219	111331828	65248.1	30.926	chr11:111327725-111328212
chr11	111409158	111415409	66556.7	38.6575	chr11:111412550-111412559
chr11	113137615	113146769	124609	42.5233	chr11:113145679-113145732
chr11	113264036	113273531	116504	34.7918	chr11:113270575-113270700
chr11	113275051	113288901	163769	32.8589	chr11:113281789-113281800
chr11	113809677	113818749	103548	30.926	chr11:113812745-113812754
chr11	113826866	113856074	281610	42.5233	chr11:113853731-113853739
chr11	113928111	113942238	218473	57.9863	chr11:113934646-113934653
chr11	113983358	113995023	102997	27.0603	chr11:113991070-113991671
chr11	113996732	114003599	73203.8	34.7918	chr11:113998671-113998673
chr11	114038295	114051999	135802	34.7918	chr11:114039846-114039868
chr11	115628691	115633558	65688.8	32.8589	chr11:115630515-115630672
chr11	116369857	116376367	69436.7	25.1274	chr11:116374368-116374448
chr11	116448772	116456642	96081.4	30.926	chr11:116452323-116452354
chr11	116569841	116603606	408610	50.2548	chr11:116578410-116578418
chr11	117285163	117294880	147525	44.4561	chr11:117290752-117290767
chr11	117307403	117316834	111322	44.4561	chr11:117314444-117314447
chr11	117326755	117333279	102508	48.3219	chr11:117329277-117329283
chr11	117348092	117362388	158685	38.6575	chr11:117359465-117359504
chr11	117369532	117379518	156174	48.3219	chr11:117373284-117373293
chr11	117382310	117401848	318167	44.4561	chr11:117395104-117395121
chr11	117414597	117420577	81642.8	32.8589	chr11:117416877-117416910
chr11	117496100	117501232	59984.9	28.9931	chr11:117500630-117500632
chr11	117542211	117553367	120606	28.9931	chr11:117547125-117547373
chr11	117576309	117589226	146462	40.5904	chr11:117586401-117586420
chr11	117642557	117656637	124365	28.9931	chr11:117647633-117647642
chr11	117664839	117669368	70492	42.5233	chr11:117667916-117667954
chr11	117698153	117713367	224057	44.4561	chr11:117700063-117700187
chr11	117739631	117756759	341089	57.9863	chr11:117743262-117743266
chr11	117784666	117793894	120571	36.7246	chr11:117786528-117786532
chr11	118004162	118010161	69347.7	28.9931	chr11:118007455-118008766
chr11	118020040	118047406	488739	61.852	chr11:118039366-118039370
chr11	118050690	118058928	86335.8	30.926	chr11:118051319-118052979
chr11	118131117	118137299	56815	23.1945	chr11:118134887-118135093
chr11	119364530	119371384	75784.2	27.0603	chr11:119367721-119367723
chr11	119381090	119387617	67061.1	30.926	chr11:119383958-119383967
chr11	119470205	119477952	117585	46.389	chr11:119475991-119476119
chr11	119492078	119500779	87000.7	34.7918	chr11:119492598-119492607
chr11	119518934	119528149	88423.3	28.9931	chr11:119524171-119524276
chr11	119555036	119567856	131200	40.5904	chr11:119562945-119562951
chr11	119570695	119578518	59511.3	17.3959	chr11:119577873-119577970
chr11	119593711	119600654	83339.9	23.1945	chr11:119595912-119597420
chr11	119930865	119938990	86896.3	34.7918	chr11:119932535-119932579
chr11	119998494	120010748	135238	30.926	chr11:120007997-120008004
chr11	120014090	120019818	70273.6	38.6575	chr11:120018177-120018379
chr11	120041076	120072811	376130	42.5233	chr11:120064123-120064126
chr11	120107098	120114936	70853.4	32.8589	chr11:120112826-120112833
chr11	120116863	120133327	203615	38.6575	chr11:120124681-120124685
chr11	120383275	120409965	395845	40.5904	chr11:120387608-120387617
chr11	120414500	120438511	305718	36.7246	chr11:120427766-120427796
chr11	120457077	120472487	132483	27.0603	chr11:120459384-120459985
chr11	120495598	120506839	110375	30.926	chr11:120501841-120501850
chr11	120662295	120668740	77150.8	32.8589	chr11:120664784-120664793
chr11	120683521	120689792	56931	23.1945	chr11:120685962-120686023
chr11	120696636	120707595	115725	30.926	chr11:120703039-120703130
chr11	120771320	120776672	58792.3	21.2616	chr11:120773981-120773990
chr11	123010661	123019346	72260.6	23.1945	chr11:123014666-123014670
chr11	123049644	123058329	81932.7	28.9931	chr11:123055936-123055943
chr11	123063184	123067632	59644.7	30.926	chr11:123066428-123066573
chr11	123477790	123486777	74848.7	21.2616	chr11:123482457-123482626
chr11	124584835	124596018	139664	30.926	chr11:124588126-124588378
chr11	124616058	124625394	100048	30.926	chr11:124622052-124622121
chr11	124707026	124710535	60323.1	46.389	chr11:124709689-124709698
chr11	124711520	124716114	73522.8	36.7246	chr11:124713172-124713223
chr11	124747385	124769830	228785	36.7246	chr11:124765609-124765661
chr11	124788920	124795891	96450.5	36.7246	chr11:124793701-124793720
chr11	125006148	125012434	73391.3	38.6575	chr11:125009260-125009261
chr11	125065387	125072967	105723	38.6575	chr11:125067204-125067212
chr11	125120370	125127586	59300.7	27.0603	chr11:125124788-125124899
chr11	125131305	125142800	111859	27.0603	chr11:125132844-125135603
chr11	125151431	125160021	95339.1	27.0603	chr11:125157164-125157188
chr11	125164191	125177045	127203	36.7246	chr11:125164585-125164605
chr11	125180675	125186372	70312.2	25.1274	chr11:125183528-125183542
chr11	125196577	125203657	84033.7	32.8589	chr11:125200002-125200011
chr11	125207107	125224327	243407	50.2548	chr11:125221537-125221546
chr11	125236868	125256131	302127	40.5904	chr11:125252073-125252082
chr11	125266671	125283844	224900	34.7918	chr11:125272242-125272246
chr11	125812427	125827586	270464	56.0534	chr11:125821114-125821245
chr11	125984018	125993987	136366	67.6507	chr11:125985945-125985949
chr11	126001244	126013097	126884	30.926	chr11:126010505-126010508
chr11	126022777	126036706	163309	30.926	chr11:126033161-126033236
chr11	126312233	126318963	71265.1	30.926	chr11:126313227-126313277
chr11	126325657	126340836	244546	50.2548	chr11:126330494-126330502
chr11	126343667	126349847	66724.8	30.926	chr11:126345673-126345950
chr11	126354749	126363847	114757	44.4561	chr11:126358768-126358777
chr11	126384619	126394146	109001	28.9931	chr11:126393417-126393436
chr11	126407428	126415270	73837.8	25.1274	chr11:126411906-126411925
chr11	126416810	126422598	58054	25.1274	chr11:126417696-126417705
chr11	126457901	126466081	60773.5	17.3959	chr11:126462388-126462397
chr11	128554597	128566654	135085	28.9931	chr11:128557643-128557719
chr11	129240461	129246549	62818.5	28.9931	chr11:129245556-129245557
chr11	130027457	130033337	103254	42.5233	chr11:130030858-130031173
chr11	130041163	130046412	73961.5	34.7918	chr11:130042641-130043554
chr11	130056793	130091376	616746	46.389	chr11:130057979-
chr11	130266803	130301390	492471	40.5904	chr11:130300074-130300078
chr11	130341716	130349725	121435	48.3219	chr11:130344381-130344383
chr11	133785772	133794172	91243.4	40.5904	chr11:133790363-133790385
chr11	133840527	133849227	74135.5	27.0603	chr11:133844203-133844210
chr11	133857298	133862257	72026.7	38.6575	chr11:133858971-133858972
chr11	133901678	133918260	229306	32.8589	chr11:133912103-133912107
chr11	134144336	134149100	62422.2	34.7918	chr11:134146418-134146423
chr11	134179227	134184806	74918.3	32.8589	chr11:134183097-134183129
chr11	134249895	134273736	289367	36.7246	chr11:134257216-134257217
chr11	134276646	134287896	122676	34.7918	chr11:134283085-134283140
chr11	134289172	134300501	107058	23.1945	chr11:134291662-134297766
chr11	134377842	134386162	109302	32.8589	chr11:134378753-134378755
chr11	134397300	134410159	188200	50.2548	chr11:134401782-134401791
chr11	134442292	134447722	58691.8	21.2616	chr11:134444292-134445103
chr11	134500960	134508150	85902.8	32.8589	chr11:134506043-134506052
chr11	134711580	134718131	58270.4	23.1945	chr11:134712938-134712947
chr11	134720860	134726250	93071.8	202.952	chr11:134721824-134721832
chr12	232644	241688	109463	32.8589	chr12:238503-238512
chr12	244596	271049	254092	40.5904	chr12:265276-265280
chr12	274588	291919	208468	34.7918	chr12:277871-277878
chr12	309361	315010	61028.6	28.9931	chr12:310643-310818
chr12	321173	326357	59335.4	30.926	chr12:322858-322993
chr12	329652	339651	108949	36.7246	chr12:333721-333725
chr12	615846	622574	69846.4	28.9931	chr12:618688-618697
chr12	625853	631801	70291	30.926	chr12:628989-628998
chr12	648623	655839	110344	56.0534	chr12:652658-652667
chr12	1927897	1956858	444697	42.5233	chr12:1937752-1937781
chr12	1964407	1972139	63417.7	25.1274	chr12:1966283-1966382
chr12	2220828	2226396	56088.2	27.0603	chr12:2223032-2224707
chr12	2758504	2764602	89766.6	34.7918	chr12:2760407-2760416
chr12	2880111	2888170	83165.9	27.0603	chr12:2881943-2885855
chr12	3242625	3251496	86534.9	36.7246	chr12:3246551-3246645
chr12	3280784	3287894	65460.7	28.9931	chr12:3285213-3285222
chr12	3324732	3335725	129528	28.9931	chr12:3333133-3334782
chr12	3350483	3358237	75341.6	23.1945	chr12:3351783-3352111
chr12	3388089	3399245	97842.2	21.2616	chr12:3394089-3394123
chr12	3411287	3421811	117254	27.0603	chr12:3415969-3420215
chr12	3470364	3477742	73464.8	30.926	chr12:3475692-3475709
chr12	4122385	4132221	61343.7	17.3959	chr12:4127509-4127715
chr12	4348932	4356182	80036.6	30.926	chr12:4353328-4353336
chr12	4537429	4544283	64614.1	27.0603	chr12:4538430-4538434
chr12	4548565	4557108	86747.5	28.9931	chr12:4550922-4550931
chr12	5735568	5744544	74019.5	27.0603	chr12:5738695-5738696
chr12	6226489	6237230	91543	21.2616	chr12:6230119-6232919
chr12	6320203	6326111	57466.3	19.3288	chr12:6323243-6324262
chr12	6329786	6346212	166867	32.8589	chr12:6337503-6337512
chr12	8369830	8378145	100511	44.4561	chr12:8375402-8375411
chr12	8547941	8554656	65371.8	32.8589	chr12:8549442-8549451
chr12	24712659	24719185	72562.1	30.926	chr12:24714662-24714671
chr12	25315926	25323096	75761	38.6575	chr12:25318984-25318993
chr12	30974312	30979729	58658.9	30.926	chr12:30976709-30976713
chr12	31077561	31084507	110551	36.7246	chr12:31079889-31080399
chr12	31109807	31117543	83202.6	25.1274	chr12:31116357-31116476
chr12	31125073	31155336	445611	59.9191	chr12:31136024-31136071
chr12	31156820	31163853	67440	23.1945	chr12:31159325-31159487
chr12	31370040	31375074	73178.7	28.9931	chr12:31370712-31370894
chr12	31376817	31400764	300104	38.6575	chr12:31386839-31386955
chr12	32588612	32596587	62026	23.1945	chr12:32594148-32594241
chr12	34518506	34528854	103710	36.7246	chr12:34522124-34522127
chr12	38548137	38558261	134716	36.7246	chr12:38555764-38555932
chr12	48138391	48146093	88574.1	36.7246	chr12:48142444-48142480
chr12	48309566	48317684	56602.4	27.0603	chr12:48311528-48311560
chr12	48319320	48326350	82603.4	32.8589	chr12:48323919-48323920
chr12	48331716	48339391	128026	40.5904	chr12:48336769-48336778
chr12	48366099	48413691	886751	56.0534	chr12:48385105-48385114
chr12	49158261	49185375	443019	61.852	chr12:49175733-49175742
chr12	49371578	49381335	146437	32.8589	chr12:49374645-49374737
chr12	49938935	49946520	67934.8	28.9931	chr12:49942710-49942721
chr12	50275552	50284611	128051	52.1876	chr12:50281160-50281164
chr12	50348188	50359659	124118	34.7918	chr12:50357082-50357083
chr12	50449549	50455739	66647.5	32.8589	chr12:50453505-50453514
chr12	52206039	52216825	126449	34.7918	chr12:52208136-52209597
chr12	52224301	52266094	669881	52.1876	chr12:52259310-52259312
chr12	52478141	52486516	116247	38.6575	chr12:52479746-52479748
chr12	52507176	52514205	99075.3	27.0603	chr12:52508180-52513773
chr12	52517125	52537442	184076	28.9931	chr12:52531762-52531791
chr12	52560972	52570591	139372	38.6575	chr12:52567341-52567758
chr12	52571636	52578454	67426.5	27.0603	chr12:52572850-52572854
chr12	52591289	52607394	211045	38.6575	chr12:52598122-52598128
chr12	52624596	52631512	80380.6	23.1945	chr12:52626587-52626611
chr12	52638785	52654017	198775	42.5233	chr12:52650545-52650604
chr12	52680684	52685629	74899	38.6575	chr12:52683564-52683581
chr12	52694345	52700266	82564.8	50.2548	chr12:52697372-52697381
chr12	52708472	52719557	135483	30.926	chr12:52716513-52716520
chr12	52756046	52765725	110294	34.7918	chr12:52760239-52760591
chr12	52881803	52888421	58728.5	25.1274	chr12:52886574-52886580
chr12	52910131	52918782	93276.8	25.1274	chr12:52916240-52916290
chr12	52939634	52950438	122709	27.0603	chr12:52945214-52945222
chr12	52960358	52976484	181205	40.5904	chr12:52966357-52966366
chr12	53107613	53112925	66492.9	36.7246	chr12:53108386-53108387
chr12	53210427	53221856	121680	27.0603	chr12:53212884-53216060
chr12	53225042	53236745	152983	38.6575	chr12:53230330-53230357
chr12	53239799	53246853	70534.5	23.1945	chr12:53241260-53244892
chr12	54085978	54092671	84793.3	42.5233	chr12:54090259-54090264
chr12	54128169	54138220	146601	54.1205	chr12:54131270-54131279
chr12	54141263	54149648	140004	46.389	chr12:54145005-54145014
chr12	54151749	54158313	65018.1	25.1274	chr12:54153635-54153668
chr12	54326555	54331431	62026	34.7918	chr12:54328206-54328213
chr12	54342420	54374376	521055	63.7849	chr12:54363990-54364032
chr12	54438757	54458278	213185	38.6575	chr12:54445209-54445243
chr12	54496400	54506960	114962	32.8589	chr12:54501260-54501390
chr12	54519499	54530598	147469	48.3219	chr12:54520127-54520136
chr12	54536348	54543141	63440.9	21.2616	chr12:54537367-54537614
chr12	54940400	54945631	67366.5	40.5904	chr12:54942884-54942888
chr12	54968723	54987318	231195	34.7918	chr12:54982325-54982339
chr12	56074318	56083622	124566	42.5233	chr12:56078659-56079479
chr12	56087462	56096399	109799	34.7918	chr12:56091430-56091453
chr12	57546032	57565079	194737	44.4561	chr12:57555429-57555438
chr12	57572007	57617935	892750	83.1137	chr12:57591953-57591957
chr12	58121274	58129158	91425	34.7918	chr12:58125305-58125314
chr12	67461000	67465119	58583.6	36.7246	chr12:67461943-67461952
chr12	96182190	96186489	64704.9	36.7246	chr12:96185075-96185098
chr12	96544179	96550773	75016.9	28.9931	chr12:96547267-96547303
chr12	98846947	98851538	59476.5	44.4561	chr12:98848995-98849002
chr12	98860750	98867507	57398.7	25.1274	chr12:98865076-98865104
chr12	99152988	99160031	58960.4	23.1945	chr12:99159467-99159470
chr12	106970322	106983990	209153	48.3219	chr12:106977505-106977513
chr12	107971909	107977669	57095.3	21.2616	chr12:107973121-107973130
chr12	108006091	108016152	102518	28.9931	chr12:108012619-108012623
chr12	108034347	108047653	151885	32.8589	chr12:108039192-108039194
chr12	108052185	108061580	74350	27.0603	chr12:108058432-108058837
chr12	108236521	108243349	126623	57.9863	chr12:108238004-108238039
chr12	108695724	108702842	95261.8	28.9931	chr12:108699092-108699101
chr12	109716770	109720958	72113.7	38.6575	chr12:109719325-109719362
chr12	109976612	109987219	129201	36.7246	chr12:109982945-109982954
chr12	110052252	110059103	109092	32.8589	chr12:110055570-110055594
chr12	110081959	110097842	170950	34.7918	chr12:110092535-110092563
chr12	110158749	110172533	182842	52.1876	chr12:110165928-110165936
chr12	110195299	110201097	59333.5	27.0603	chr12:110198966-110199032
chr12	110202245	110211948	155432	36.7246	chr12:110206022-110206375
chr12	110220474	110229322	87035.5	30.926	chr12:110226535-110226538
chr12	111092171	111100648	101375	38.6575	chr12:111096119-111096146
chr12	111356759	111365302	84225.1	25.1274	chr12:111359241-111359245
chr12	111473095	111480809	75262.4	27.0603	chr12:111479951-111480061
chr12	111514419	111522543	92339.3	28.9931	chr12:111517385-111521116
chr12	111534977	111541672	106287	42.5233	chr12:111537976-111537995
chr12	111684226	111691983	78086.3	28.9931	chr12:111685057-111685101
chr12	111720142	111730274	137085	38.6575	chr12:111722321-111722340
chr12	111770267	111778301	91620.3	34.7918	chr12:111771341-111771350
chr12	113547621	113556148	125707	40.5904	chr12:113553108-113553117
chr12	113900456	113919403	380371	54.1205	chr12:113909265-113909270
chr12	113954565	113960340	63052.4	25.1274	chr12:113956963-113957024
chr12	114000834	114008566	86604.5	34.7918	chr12:114007858-114007862
chr12	114832985	114854759	284529	36.7246	chr12:114834406-
chr12	115109144	115115636	68802.7	38.6575	chr12:115109747-115109751
chr12	115121659	115137464	159235	38.6575	chr12:115122226-115122261
chr12	117093962	117101591	61210.3	19.3288	chr12:117095476-117100398
chr12	117129369	117135757	67610.1	27.0603	chr12:117131366-117131370
chr12	117181201	117186784	55980	21.2616	chr12:117184386-117184395
chr12	117309769	117324180	131438	34.7918	chr12:117320516-117320535
chr12	117643557	117650971	98862.8	36.7246	chr12:117646216-117646305
chr12	117652327	117659010	89988.9	32.8589	chr12:117658314-117658441
chr12	117702850	117711115	73381.7	21.2616	chr12:117707482-117707534
chr12	117765646	117776698	102025	28.9931	chr12:117770946-117771046
chr12	118516007	118520470	57491.5	32.8589	chr12:118517321-118517329
chr12	118521811	118529434	81151.8	28.9931	chr12:118526158-118526297
chr12	118532214	118542426	85962.7	23.1945	chr12:118540318-118540329
chr12	120381524	120391307	83229.7	25.1274	chr12:120382025-120383108
chr12	120765080	120772115	60928.1	23.1945	chr12:120770486-120770535
chr12	120795841	120811270	203731	50.2548	chr12:120808053-120808055
chr12	120828686	120834978	63023.4	34.7918	chr12:120832507-120832511
chr12	121089262	121099242	166374	85.0465	chr12:121092427-121092464
chr12	121101992	121110033	131644	42.5233	chr12:121106958-121106959
chr12	121468269	121476970	78948.3	30.926	chr12:121476583-121476604
chr12	123175410	123190227	145635	34.7918	chr12:123186945-123186989
chr12	123192960	123201355	85895.1	23.1945	chr12:123197660-123199577
chr12	124332088	124337431	65874.3	27.0603	chr12:124334998-124335655
chr12	124353363	124365270	145095	32.8589	chr12:124356443-124356452
chr12	124370478	124395465	350481	57.9863	chr12:124383702-124383710
chr12	124398320	124405783	75882.8	27.0603	chr12:124403031-124403032
chr12	124407439	124426881	268589	44.4561	chr12:124418282-124418301
chr12	124566288	124572366	72011.2	27.0603	chr12:124571540-124571549
chr12	124579815	124587159	89760.8	28.9931	chr12:124582711-124582720
chr12	124598920	124603149	60029.3	42.5233	chr12:124601648-124601696
chr12	124636509	124644973	73242.5	23.1945	chr12:124642738-124643608
chr12	124666585	124674406	103326	42.5233	chr12:124668980-124669012
chr12	124703278	124710781	76770	25.1274	chr12:124709720-124709729
chr12	124761482	124766414	60129.9	32.8589	chr12:124764463-124764467
chr12	124777016	124804662	388087	44.4561	chr12:124799495-124799496
chr12	125173973	125191134	197055	34.7918	chr12:125190129-125190133
chr12	125239176	125245736	68358.1	25.1274	chr12:125244973-125245113
chr12	125621901	125631848	100245	28.9931	chr12:125630439-125630521
chr12	125671135	125676327	63373.2	30.926	chr12:125671832-125671833
chr12	125726937	125731914	58411.5	32.8589	chr12:125730244-125730324
chr12	129245451	129256712	107924	28.9931	chr12:129246871-129246872
chr12	129265430	129274134	75359	21.2616	chr12:129269370-129269374
chr12	129340259	129348121	66717.1	27.0603	chr12:129347407-129347478
chr12	129414442	129420838	63210.9	27.0603	chr12:129417728-129417729
chr12	130908390	130924839	236923	38.6575	chr12:130909390-130909392
chr12	130931141	130948613	234419	44.4561	chr12:130941982-130941986
chr12	130952386	130965804	172623	38.6575	chr12:130960881-130961034
chr12	131091420	131099035	110257	28.9931	chr12:131092953-131092995
chr12	131121977	131132514	135930	34.7918	chr12:131125566-131127881
chr12	131156670	131165760	120090	36.7246	chr12:131164930-131164939
chr12	131169459	131183213	173284	44.4561	chr12:131174394-131174505
chr12	131187359	131202950	223657	40.5904	chr12:131199555-131199559
chr12	131456045	131463047	67803.4	21.2616	chr12:131457710-131457724
chr12	131503670	131511801	69007.6	23.1945	chr12:131507972-131511358
chr12	131513163	131519994	72689.7	32.8589	chr12:131515390-131515494
chr12	131532306	131543315	99684.3	21.2616	chr12:131537047-131542189
chr12	131575663	131584889	88433	23.1945	chr12:131579571-131581546
chr12	131621956	131625759	66214.6	48.3219	chr12:131623287-131623320
chr12	131691107	131696801	56078.6	28.9931	chr12:131691544-131691900
chr12	131760807	131768632	118748	44.4561	chr12:131763076-131763115
chr12	131777079	131782712	68883.8	32.8589	chr12:131781110-131781119
chr12	131858369	131871082	183339	38.6575	chr12:131863135-131863220
chr12	131939175	131945049	73244.4	28.9931	chr12:131943345-131943784
chr12	132037882	132042285	61616.2	30.926	chr12:132040628-132040629
chr12	132094494	132104760	124413	27.0603	chr12:132101275-132101364
chr12	132142667	132153604	109010	34.7918	chr12:132150549-132150558
chr12	132155486	132161987	69543	30.926	chr12:132159184-132159195
chr12	132174229	132181972	69332.3	30.926	chr12:132177908-132177917
chr12	132654313	132662027	177034	44.4561	chr12:132655307-132655316
chr12	132669274	132675215	85187.6	48.3219	chr12:132673558-132673565
chr12	132679954	132698032	347811	52.1876	chr12:132689413-132689593
chr12	132823119	132859326	530849	67.6507	chr12:132824389-132824398
chr12	132860585	132866475	77241.6	30.926	chr12:132862301-132863545
chr12	132891087	132906402	241339	40.5904	chr12:132893670-132898038
chr12	132911797	132918947	94939	30.926	chr12:132913680-132917022
chr12	132920005	132924718	100088	38.6575	chr12:132923349-132923359
chr12	132927112	132935387	109037	38.6575	chr12:132931594-132931603
chr12	132950326	132955031	64855.7	30.926	chr12:132952291-132952560
chr12	132957230	132968295	305833	67.6507	chr12:132958480-132960538
chr12	132971534	132987422	284230	50.2548	chr12:132982765-132982789
chr12	133000934	133018477	254405	44.4561	chr12:133013273-133013576
chr12	133026079	133031536	104418	50.2548	chr12:133027550-133027553
chr12	133054172	133064377	209015	52.1876	chr12:133061530-133061533
chr12	133178680	133184719	64759.1	32.8589	chr12:133181155-133181162
chr13	20715217	20721028	69591.3	25.1274	chr13:20716514-20716548
chr13	24957987	24969076	122730	28.9931	chr13:24966732-24966735
chr13	25775651	25783393	66960.6	21.2616	chr13:25781611-25781657
chr13	27576708	27583113	61548.6	28.9931	chr13:27580927-27580936
chr13	27866501	27873462	57334.9	23.1945	chr13:27869937-27869944
chr13	28362311	28371727	97494.3	30.926	chr13:28367998-28368000
chr13	28493868	28500564	80519.8	34.7918	chr13:28498439-28498448
chr13	28538554	28543517	83566	28.9931	chr13:28540663-28541721
chr13	30727467	30732315	65619.2	25.1274	chr13:30731382-30731590
chr13	41051713	41059868	61964.2	27.0603	chr13:41057910-41057966
chr13	51572551	51580978	64561.9	23.1945	chr13:51577923-51577962
chr13	93878210	93881310	69653.1	67.6507	chr13:93879874-93879877
chr13	99042329	99049869	66881.4	19.3288	chr13:99046263-99048639
chr13	99077728	99094837	172254	28.9931	chr13:99085982-99086085
chr13	99420736	99428967	83401.7	23.1945	chr13:99422337-99422761
chr13	100544241	100549842	62315.9	46.389	chr13:100545609-100545618
chr13	100604425	100612362	101756	44.4561	chr13:100607582-100607590
chr13	108517027	108521321	104565	50.2548	chr13:108518788-108518790
chr13	110955542	110968176	129416	30.926	chr13:110960134-110960161
chr13	111089363	111100376	87708.1	27.0603	chr13:111093256-111093275
chr13	111770982	111776220	68226.7	38.6575	chr13:111775663-111775672
chr13	111973397	111983019	140033	36.7246	chr13:111978952-111979000
chr13	111990071	111996292	63767.5	25.1274	chr13:111994371-111994380
chr13	112044735	112053365	63815.8	21.2616	chr13:112045663-112045808
chr13	112070260	112079722	90769.8	23.1945	chr13:112076638-112076722
chr13	112902277	112909082	75067.1	23.1945	chr13:112903004-112908319
chr13	113096964	113111306	171388	32.8589	chr13:113106098-113106182
chr13	113276140	113282889	80923.8	30.926	chr13:113278309-113278665
chr13	113542395	113547303	62060.8	34.7918	chr13:113546135-113546144
chr13	113548577	113554527	92053.2	38.6575	chr13:113552371-113552374
chr13	113627613	113657259	459025	42.5233	chr13:113651265-113651320
chr13	113668709	113683442	194643	38.6575	chr13:113676263-113676267
chr13	113696077	113702611	81534.5	36.7246	chr13:113699885-113700113
chr13	113716071	113721577	59899.8	27.0603	chr13:113717015-113717024
chr13	113730698	113751865	318287	40.5904	chr13:113734292-113734308
chr13	113767770	113781620	138485	40.5904	chr13:113770374-113770383
chr13	114051418	114062936	178188	40.5904	chr13:114056980-114058176
chr13	114079932	114086184	83770.9	30.926	chr13:114085611-114085620
chr13	114308975	114313789	80345.8	50.2548	chr13:114310664-114310673
chr13	114438304	114444230	57999.8	25.1274	chr13:114439080-114439716
chr13	114465265	114474797	104230	34.7918	chr13:114467153-114467574
chr13	114490546	114499638	136879	50.2548	chr13:114493646-114493650
chr13	114502351	114509718	98986.5	32.8589	chr13:114505327-114505329
chr13	114576445	114581437	67687.4	42.5233	chr13:114578823-114578832
chr13	114601216	114604191	63334.6	36.7246	chr13:114603011-114603020
chr13	114616396	114623980	106184	28.9931	chr13:114619130-114619141
chr13	114624889	114639928	166776	32.8589	chr13:114630048-114630056
chr13	114925736	114932686	61819.2	25.1274	chr13:114929152-114929317
chr14	19497385	19502552	76288.7	28.9931	chr14:19500582-19501795
chr14	19624161	19629578	88262.8	48.3219	chr14:19626427-19626430
chr14	19947267	19950921	66809.8	42.5233	chr14:19949314-19949450
chr14	20069586	20076250	66203	27.0603	chr14:20071480-20071482
chr14	20105114	20108296	58042.3	48.3219	chr14:20106195-20106319
chr14	23823332	23830617	86592.9	32.8589	chr14:23825280-23825282
chr14	23832391	23837473	88373	34.7918	chr14:23836053-23836078
chr14	23841832	23867084	262935	28.9931	chr14:23853882-23854028
chr14	23872350	23895993	325065	38.6575	chr14:23884533-23884554
chr14	23990754	23995775	56086.3	30.926	chr14:23994031-23994071
chr14	24535836	24543361	75505.9	25.1274	chr14:24538443-24538450
chr14	34597370	34602544	57197.7	25.1274	chr14:34600239-34600277
chr14	36981031	36991554	145014	42.5233	chr14:36983505-36983508
chr14	37049434	37055201	65802.9	27.0603	chr14:37053092-37053101
chr14	52213608	52219456	83220	44.4561	chr14:52217171-52217189
chr14	56205812	56214298	60574.4	21.2616	chr14:56208933-56209376
chr14	60972248	60979594	73271.5	32.8589	chr14:60976760-60976774
chr14	65169178	65177862	107192	36.7246	chr14:65171604-65171629
chr14	65182849	65200620	180281	28.9931	chr14:65189804-65189870
chr14	65202817	65217436	231495	38.6575	chr14:65207605-65207646
chr14	67928249	67935081	80150.6	36.7246	chr14:67930679-67930688
chr14	67979469	67986349	58802	23.1945	chr14:67980891-67982167
chr14	69719532	69726807	74336.5	30.926	chr14:69724727-69724741
chr14	69731238	69741904	98308	38.6575	chr14:69732246-69732255
chr14	69788157	69796576	85359.7	27.0603	chr14:69788770-69791242
chr14	69816626	69823315	79564.9	25.1274	chr14:69822201-69822204
chr14	69989771	69996972	86503.9	30.926	chr14:69993745-69995415
chr14	73026739	73036774	88148.8	27.0603	chr14:73028700-73028708
chr14	73698582	73710516	130498	32.8589	chr14:73704568-73704676
chr14	74703362	74708628	65462.7	27.0603	chr14:74706855-74706856
chr14	74821954	74827119	60242	23.1945	chr14:74823639-74825147
chr14	74969902	74982115	133339	27.0603	chr14:74976674-74976683
chr14	74987932	74996300	68561.1	19.3288	chr14:74990953-74990957
chr14	75031355	75037385	75436.3	30.926	chr14:75036766-75036776
chr14	75049356	75054821	62466.7	27.0603	chr14:75051396-75051405
chr14	76047605	76053309	63775.2	36.7246	chr14:76050525-76050583
chr14	76573849	76581703	66054.1	32.8589	chr14:76579339-76579343
chr14	77158619	77166772	59273.6	21.2616	chr14:77161881-77161909
chr14	77325035	77330836	57300.1	27.0603	chr14:77330174-77330329
chr14	77363535	77371872	58649.3	25.1274	chr14:77365902-77365906
chr14	77713587	77720641	58906.3	23.1945	chr14:77720202-77720211
chr14	77722554	77729532	81175	30.926	chr14:77723142-77723166
chr14	77939988	77945692	72842.4	28.9931	chr14:77944230-77944239
chr14	92787701	92795127	64585.1	25.1274	chr14:92790264-92790267
chr14	92914690	92920693	67362.7	25.1274	chr14:92915989-92915998
chr14	93113953	93121666	77742.2	34.7918	chr14:93115974-93115988
chr14	93341007	93348562	60732.9	27.0603	chr14:93341570-93341622
chr14	94390109	94401712	103233	21.2616	chr14:94391804-94391808
chr14	94458670	94466652	58745.9	21.2616	chr14:94464582-94464584
chr14	95507293	95516043	78028.3	28.9931	chr14:95511186-95511188
chr14	95945802	95954189	75776.5	19.3288	chr14:95948032-95950883
chr14	96918932	96925052	69264.6	27.0603	chr14:96919790-96922004
chr14	97051942	97057712	59265.8	28.9931	chr14:97053673-97053682
chr14	97076492	97085917	90145.5	28.9931	chr14:97081264-97081266
chr14	97087980	97099775	150865	32.8589	chr14:97090788-97090789
chr14	97184527	97204510	196504	30.926	chr14:97194696-97194734
chr14	97207475	97215031	86389.9	38.6575	chr14:97210873-97210917
chr14	99646601	99657004	67546.3	17.3959	chr14:99654884-99656321
chr14	99707651	99716169	64575.5	23.1945	chr14:99714468-99714506
[truncated: 4,751 more rows]

## Sheet: MPM1070
chr	start	end	total signal	max signal	summit
chr1	9997	17369	1388170	5510.42	chr1:10206-10208
chr1	135072	138182	138258	131.473	chr1:137287-137288
chr1	872645	878617	132925	60.0201	chr1:876975-876991
chr1	953688	956954	85425.8	114.324	chr1:955025-955092
chr1	1145415	1152209	92459.5	51.4458	chr1:1149072-1149081
chr1	1171483	1179785	139412	37.1553	chr1:1175474-1175483
chr1	1221879	1233443	203637	91.4593	chr1:1229179-1229181
chr1	1236468	1246447	361919	277.236	chr1:1243797-1243804
chr1	1258210	1265144	209688	145.763	chr1:1260202-1260205
chr1	1290174	1296110	106379	91.4593	chr1:1294119-1294122
chr1	1309578	1312657	107839	162.912	chr1:1310737-1310740
chr1	1316915	1322696	87483.6	48.5877	chr1:1317806-1317808
chr1	1332359	1337138	145029	125.757	chr1:1334958-1334960
chr1	1446472	1448810	84396.9	97.1755	chr1:1447377-1447380
chr1	1466357	1482182	297362	54.3039	chr1:1468636-1468688
chr1	1509336	1512206	94103	165.77	chr1:1510204-1510213
chr1	1623145	1625999	693547	1017.48	chr1:1624538-1624540
chr1	1675761	1678777	638206	1054.64	chr1:1677825-1677826
chr1	1708324	1715348	200819	131.473	chr1:1710070-1710153
chr1	1820848	1824235	104581	117.182	chr1:1822820-1822829
chr1	2433279	2441279	151905	40.0134	chr1:2437571-2438283
chr1	3687641	3693249	166253	117.182	chr1:3689399-3689414
chr1	3816071	3818228	190707	205.783	chr1:3816949-3817011
chr1	6645197	6652324	95640.6	42.8715	chr1:6646851-6646860
chr1	6659491	6665099	194199	171.486	chr1:6662954-6662958
chr1	6844031	6845684	126797	194.351	chr1:6844885-6844969
chr1	8020872	8022249	110226	354.405	chr1:8021621-8021624
chr1	8911477	8924921	437281	111.466	chr1:8918431-8918489
chr1	8932656	8940715	438395	354.405	chr1:8938881-8938882
chr1	9969983	9971616	100722	248.655	chr1:9970531-9970610
chr1	10092073	10094086	96129.5	128.615	chr1:10093219-10093228
chr1	10457961	10460901	111323	208.641	chr1:10458945-10458949
chr1	11071511	11073863	147484	222.932	chr1:11072638-11072639
chr1	11835670	11860034	905181	360.121	chr1:11858013-11858015
chr1	11862722	11867194	205192	182.919	chr1:11865987-11865989
chr1	11966708	11971660	1787710	1500.5	chr1:11968753-11968755
chr1	12070982	12076278	81204.3	45.7296	chr1:12075248-12075265
chr1	12097251	12102635	125688	62.8783	chr1:12100539-12100548
chr1	15850262	15852315	109334	148.621	chr1:15851290-15851291
chr1	16157748	16163402	279054	194.351	chr1:16161413-16161414
chr1	16173427	16177122	125679	117.182	chr1:16176442-16176444
chr1	16265092	16280615	322310	65.7364	chr1:16279313-16279315
chr1	16561598	16572524	221372	97.1755	chr1:16563785-16563787
chr1	16675066	16679785	139401	125.757	chr1:16678964-16678968
chr1	16692924	16695176	102277	157.196	chr1:16693777-16693810
chr1	16937845	16954488	454052	274.378	chr1:16940171-16940174
chr1	16968402	16975670	184310	120.04	chr1:16970893-16970897
chr1	16990948	16994500	1945060	1837.76	chr1:16993159-16993160
chr1	16995304	16999983	148053	180.06	chr1:16998981-16998982
chr1	17060534	17063399	124905	157.196	chr1:17061413-17061422
chr1	17065218	17069182	2006680	1914.93	chr1:17067291-17067292
chr1	17221582	17225545	2268200	2758.07	chr1:17222856-17222857
chr1	17230140	17233134	490345	677.37	chr1:17231741-17231743
chr1	17725979	17733680	302050	142.905	chr1:17732876-17732880
chr1	17762716	17768644	239286	202.925	chr1:17766383-17766395
chr1	19394663	19398384	95134.7	57.162	chr1:19395465-19395608
chr1	19535334	19537992	149530	148.621	chr1:19536893-19536897
chr1	19576578	19580855	83085	105.75	chr1:19578157-19578216
chr1	19637130	19640509	103363	100.034	chr1:19638954-19638989
chr1	19656136	19662600	85574.4	31.4391	chr1:19659310-19659393
chr1	20510588	20514740	131507	120.04	chr1:20512465-20512473
chr1	21111482	21115545	206286	205.783	chr1:21113391-21113534
chr1	21985607	22001095	324686	71.4526	chr1:21996322-21996366
chr1	22108573	22112625	270691	305.817	chr1:22109771-22109773
chr1	22350588	22353505	145957	165.77	chr1:22352039-22352041
chr1	22378246	22380976	165453	205.783	chr1:22379185-22379215
chr1	22443885	22451651	123956	54.3039	chr1:22447993-22447995
chr1	23668042	23672338	230717	248.655	chr1:23671080-23671082
chr1	23694083	23696510	196257	205.783	chr1:23694986-23695081
chr1	24103823	24105860	153909	285.81	chr1:24104690-24104699
chr1	24116023	24121626	109708	80.0269	chr1:24117484-24117493
chr1	24284739	24288490	237525	302.959	chr1:24286116-24286118
chr1	24306061	24308026	116602	242.939	chr1:24306834-24306835
chr1	24968920	24971445	90167.4	128.615	chr1:24969603-24969605
chr1	25070832	25084528	301798	240.081	chr1:25071808-25071810
chr1	25558375	25560512	125645	194.351	chr1:25559766-25559767
chr1	25563083	25568692	261871	300.101	chr1:25566446-25566450
chr1	25572086	25575105	133691	194.351	chr1:25574097-25574106
chr1	25604211	25608215	122687	160.054	chr1:25606364-25606365
chr1	25663263	25665688	84436.9	88.6012	chr1:25664830-25664831
chr1	25739183	25741693	119051	251.513	chr1:25739951-25739960
chr1	25756433	25759395	148210	197.209	chr1:25756837-25756856
chr1	26143905	26148812	206555	131.473	chr1:26146464-26146473
chr1	26217946	26227647	230955	82.885	chr1:26222129-26222133
chr1	26231085	26233654	156733	148.621	chr1:26232384-26232806
chr1	26437055	26439455	201033	220.074	chr1:26438174-26438178
chr1	26600352	26613066	264257	82.885	chr1:26606248-26606257
chr1	26662469	26664575	93397	148.621	chr1:26663069-26663078
chr1	26795547	26812376	705634	317.249	chr1:26799553-26799556
chr1	26945859	26948468	223003	317.249	chr1:26947399-26947401
chr1	27017723	27026841	518474	348.688	chr1:27024743-27024746
chr1	27030129	27033675	83024.9	54.3039	chr1:27031134-27031495
chr1	27108273	27116357	316189	145.763	chr1:27114395-27114397
chr1	27474052	27482495	381865	208.641	chr1:27481541-27481543
chr1	27717916	27731071	226713	85.7431	chr1:27719166-27719252
chr1	27814619	27817516	142908	220.074	chr1:27817048-27817057
chr1	28413894	28415940	86411.9	134.331	chr1:28414988-28415042
chr1	28572117	28577728	217862	234.364	chr1:28573855-28573859
chr1	28584102	28603032	1317500	663.08	chr1:28586077-28586081
chr1	28607852	28620529	395407	80.0269	chr1:28615879-28615957
chr1	28695536	28697496	92445.3	200.067	chr1:28696413-28696422
chr1	28831309	28849809	1749010	463.013	chr1:28832656-28832657
chr1	28869977	28876148	89987.3	54.3039	chr1:28871492-28871575
chr1	28902416	28909845	406774	328.682	chr1:28908405-28908414
chr1	28968225	28977167	1357168	1440.48	chr1:28975568-28975569
chr1	29062400	29064592	130407	188.635	chr1:29063386-29063388
chr1	29209810	29212348	195331	194.351	chr1:29210701-29210702
chr1	29239931	29242767	109462	134.331	chr1:29240971-29240972
chr1	29251891	29256231	98455.8	77.1688	chr1:29253519-29253528
chr1	29448838	29457190	134425	45.7296	chr1:29455312-29455377
chr1	29506058	29509911	181009	191.493	chr1:29508227-29508228
chr1	31190429	31193328	190313	237.222	chr1:31191170-31191179
chr1	31241006	31242965	112801	220.074	chr1:31241989-31241997
chr1	31535345	31539834	127906	117.182	chr1:31538325-31538531
chr1	32365128	32371922	136806	68.5945	chr1:32365943-32365952
chr1	32402433	32404801	112864	148.621	chr1:32404117-32404121
chr1	32478797	32481110	84454.1	122.898	chr1:32479410-32479418
chr1	32536977	32540733	130341	160.054	chr1:32538644-32538653
chr1	32644184	32646573	108511	162.912	chr1:32645344-32645482
chr1	32655164	32673770	550682	114.324	chr1:32671156-32671160
chr1	32686633	32689721	80286.9	65.7364	chr1:32688029-32688033
chr1	32690697	32695289	92396.7	45.7296	chr1:32693447-32693461
chr1	32755978	32758669	91447.8	188.635	chr1:32757578-32757642
chr1	32799710	32803564	180152	180.06	chr1:32801771-32801773
chr1	32815499	32817996	134462	194.351	chr1:32816972-32817013
chr1	32818848	32833415	218656	40.0134	chr1:32826848-32826857
chr1	32858336	32860997	101425	194.351	chr1:32860136-32860249
chr1	33115304	33118607	205846	291.526	chr1:33116233-33116234
chr1	33229452	33250945	730402	162.912	chr1:33238987-33238989
chr1	33279362	33286040	365088	523.033	chr1:33283097-33283099
chr1	35635658	35652882	717089	154.338	chr1:35646722-35646738
chr1	35655509	35659364	239060	282.952	chr1:35658771-35658775
chr1	36022250	36024063	102863	214.358	chr1:36023292-36023294
chr1	36180616	36184763	80232.6	54.3039	chr1:36184520-36184546
chr1	36234034	36236545	84828.5	131.473	chr1:36235410-36235455
chr1	36395738	36397797	146641	168.628	chr1:36396332-36396335
chr1	36620082	36622666	97295.6	160.054	chr1:36621569-36621739
chr1	36688548	36691490	213715	334.398	chr1:36689987-36689996
chr1	36770582	36774650	97129.7	77.1688	chr1:36772510-36772598
chr1	36786015	36791497	105635	114.324	chr1:36787029-36787193
chr1	36802469	36808941	108776	37.1553	chr1:36803613-36804234
chr1	36847994	36854102	697083	700.235	chr1:36851831-36851832
chr1	37946383	37953767	124936	45.7296	chr1:37949478-37949497
chr1	38155455	38158789	128092	125.757	chr1:38157889-38157891
chr1	38272811	38275165	97241.2	120.04	chr1:38273926-38273940
chr1	38454715	38457492	94877.5	122.898	chr1:38455790-38455799
chr1	38477779	38480366	86694.8	131.473	chr1:38478363-38478372
chr1	38492023	38497853	109671	77.1688	chr1:38497079-38497114
chr1	39455753	39458627	83459.5	131.473	chr1:39456839-39456843
chr1	40026714	40034375	131490	42.8715	chr1:40031457-40031548
chr1	40038231	40042886	100517	65.7364	chr1:40042227-40042231
chr1	40504868	40507787	232112	248.655	chr1:40505770-40505773
chr1	40522414	40525575	91927.9	128.615	chr1:40523243-40523247
chr1	41156539	41159015	210977	334.398	chr1:41157570-41157572
chr1	41444756	41448488	132765	217.216	chr1:41445372-41445381
chr1	41482598	41494330	218556	48.5877	chr1:41490756-41491035
chr1	43144526	43150444	316483	385.844	chr1:43147916-43147925
chr1	43415490	43425251	249798	120.04	chr1:43424395-43424409
chr1	43823828	43827496	81510.2	82.885	chr1:43824408-43824498
chr1	43832167	43834744	92896.9	97.1755	chr1:43833502-43833506
chr1	44115264	44116577	87806.6	214.358	chr1:44115792-44115801
chr1	44170852	44174563	122275	151.479	chr1:44173122-44173131
chr1	44411968	44413946	90601.8	194.351	chr1:44412416-44412425
chr1	44495282	44497959	119983	145.763	chr1:44495950-44495959
chr1	44500460	44502983	155509	248.655	chr1:44501853-44501856
chr1	45096140	45099246	82256.1	80.0269	chr1:45097899-45097913
chr1	45185210	45188399	903581	917.451	chr1:45187066-45187067
chr1	45194592	45197603	594474	691.661	chr1:45196574-45196578
chr1	45204356	45206287	98538.8	205.783	chr1:45205419-45205435
chr1	45231015	45237894	119652	40.0134	chr1:45232394-45232509
chr1	45238932	45253214	504303	202.925	chr1:45241193-45241195
chr1	45264230	45266726	160994	325.824	chr1:45265726-45265754
chr1	45269428	45275045	180909	220.074	chr1:45273296-45273305
chr1	45284003	45289418	622006	754.539	chr1:45285268-45285270
chr1	45476394	45479648	147950	162.912	chr1:45478393-45478468
chr1	45971084	45989014	514866	331.54	chr1:45987557-45987561
chr1	46048331	46065880	823639	402.992	chr1:46049605-46049613
chr1	46082711	46090785	213129	82.885	chr1:46087322-46087331
chr1	46150947	46154622	307452	357.263	chr1:46152731-46152732
chr1	46215238	46216934	84145.4	145.763	chr1:46216316-46216325
chr1	46596695	46599468	193731	397.276	chr1:46598574-46598575
chr1	46711955	46714705	105878	114.324	chr1:46713244-46713253
chr1	46750364	46758490	121444	42.8715	chr1:46754699-46754745
chr1	46765407	46771718	325155	388.702	chr1:46769248-46769252
chr1	46805101	46807720	98084.4	160.054	chr1:46806473-46806477
chr1	47644946	47649806	237205	280.094	chr1:47647071-47647075
chr1	47674042	47682236	140593	40.0134	chr1:47675116-47676192
chr1	47691792	47699628	337536	280.094	chr1:47697971-47697974
chr1	47778842	47780848	136577	200.067	chr1:47779911-47779915
chr1	47797556	47802267	117894	120.04	chr1:47800268-47800275
chr1	51432648	51436881	186222	217.216	chr1:51434197-51434207
chr1	51441902	51445236	167276	108.608	chr1:51443652-51443661
chr1	51983000	51986882	112138	82.885	chr1:51984660-51984702
chr1	52343730	52346065	95434.9	162.912	chr1:52344550-52344557
chr1	52518655	52523010	284964	280.094	chr1:52520968-52520969
chr1	52829223	52834487	193788	225.79	chr1:52831989-52831995
chr1	52868091	52873152	194285	231.506	chr1:52870188-52870190
chr1	53017283	53019595	84122.5	108.608	chr1:53018730-53018734
chr1	53685439	53687038	100502	234.364	chr1:53686233-53686237
chr1	53790395	53793587	83610.9	151.479	chr1:53791965-53791969
chr1	54410253	54412329	135526	240.081	chr1:54411682-54411683
chr1	55527067	55532459	86617.6	57.162	chr1:55531828-55531837
chr1	59245111	59251766	506447	577.337	chr1:59249787-59249788
chr1	62901451	62903515	96935.4	148.621	chr1:62902168-62902230
chr1	65885294	65887082	120978	268.662	chr1:65886109-65886111
chr1	67389694	67391922	92774.1	162.912	chr1:67390835-67390945
chr1	67394882	67396707	93620	177.202	chr1:67396049-67396053
chr1	67864240	67869352	107102	51.4458	chr1:67868655-67868689
chr1	67893689	67897944	148087	240.081	chr1:67896244-67896253
chr1	68149399	68156625	447399	294.385	chr1:68152364-68152461
chr1	70876069	70878822	121241	154.338	chr1:70876786-70876790
chr1	71545587	71547988	84219.6	137.189	chr1:71546766-71546987
chr1	76189199	76191189	106667	214.358	chr1:76190311-76190315
chr1	76249919	76254222	143728	200.067	chr1:76251912-76251913
chr1	76257867	76263778	188155	120.04	chr1:76262389-76262398
chr1	78146257	78149717	157990	180.06	chr1:78148614-78148616
chr1	78441719	78445999	181307	214.358	chr1:78444975-78444978
chr1	78469033	78471568	244228	257.229	chr1:78470075-78470076
chr1	84971050	84973429	154503	231.506	chr1:84972100-84972107
chr1	87378657	87381558	89884.5	142.905	chr1:87380009-87380018
chr1	89148591	89151654	117817	102.892	chr1:89149981-89149988
chr1	89457324	89459313	96258	145.763	chr1:89458550-89458552
chr1	90286032	90290321	146352	62.8783	chr1:90286725-90288164
chr1	91486039	91488341	142768	171.486	chr1:91487350-91487353
chr1	93544099	93546376	85463	102.892	chr1:93544764-93544773
chr1	93644566	93647581	234350	265.804	chr1:93645979-93645982
chr1	94479929	94482273	88080.9	157.196	chr1:94480601-94480609
chr1	100816510	100818763	160179	191.493	chr1:100817002-100817175
chr1	108814888	108817131	96269.5	88.6012	chr1:108816602-108816604
chr1	108961492	108964735	105304	88.6012	chr1:108963738-108964030
chr1	109242733	109252568	155386	54.3039	chr1:109249119-109249197
chr1	109631509	109635063	88878.4	102.892	chr1:109633374-109633537
chr1	109641466	109644627	88435.4	97.1755	chr1:109642814-109642823
chr1	109754888	109759797	217579	177.202	chr1:109757524-109757525
chr1	109778774	109790932	312187	82.885	chr1:109782259-109782265
chr1	110879885	110884800	447956	480.161	chr1:110881708-110881735
chr1	111504191	111507437	315863	545.898	chr1:111506555-111506562
chr1	111990539	111993034	94471.7	145.763	chr1:111991873-111991882
chr1	113160903	113163362	119649	134.331	chr1:113162504-113162579
chr1	113215505	113219883	141679	108.608	chr1:113217318-113217354
chr1	113240539	113245215	187028	260.087	chr1:113243561-113243562
chr1	113246633	113250501	158379	128.615	chr1:113249874-113249994
chr1	113476478	113480102	109808	120.04	chr1:113478624-113478625
chr1	113494647	113500315	318084	365.837	chr1:113498707-113498710
chr1	113613692	113616693	169248	194.351	chr1:113615455-113615463
chr1	114300434	114304014	92142.3	131.473	chr1:114302091-114302092
chr1	114353661	114355624	87460.8	214.358	chr1:114355099-114355100
chr1	114447010	114449325	95372	191.493	chr1:114447751-114447760
chr1	114471329	114473536	104924	122.898	chr1:114472184-114472185
chr1	115297524	115301313	157641	208.641	chr1:115300324-115300328
chr1	117045481	117048388	100902	160.054	chr1:117047143-117047151
chr1	118147505	118150480	92848.3	145.763	chr1:118148739-118148742
chr1	118154827	118156813	95549.2	134.331	chr1:118155520-118155522
chr1	119682277	119684761	105615	191.493	chr1:119683161-119683185
chr1	120836653	120840254	280771	468.729	chr1:120838629-120838633
chr1	143671518	143674403	130667	137.189	chr1:143673227-143673235
chr1	143686759	143688482	90584.7	128.615	chr1:143687446-143687447
chr1	143911633	143915399	292058	585.911	chr1:143913497-143913498
chr1	144310092	144312997	138252	154.338	chr1:144311289-144311320
chr1	144490381	144492224	149150	200.067	chr1:144491461-144491462
chr1	144532264	144536850	1018550	1014.63	chr1:144534373-144534375
chr1	144880221	144895132	368015	94.3174	chr1:144886777-144886786
chr1	144919202	144934651	223838	51.4458	chr1:144931916-144931931
chr1	144936371	144941148	113427	62.8783	chr1:144938876-144938885
chr1	144991180	144995868	248926	148.621	chr1:144995077-144995081
chr1	145012615	145017887	324520	422.999	chr1:145015396-145015397
chr1	145381409	145384383	492111	414.425	chr1:145382962-145382964
chr1	145394846	145399880	136792	82.885	chr1:145396934-145396936
chr1	145445398	145456230	289831	128.615	chr1:145455440-145455443
chr1	145515150	145518212	83533.7	85.7431	chr1:145516217-145516286
chr1	145967565	145971133	376258	425.857	chr1:145969145-145969147
chr1	146554854	146557419	240218	314.391	chr1:146556098-146556105
chr1	146641935	146645049	82290.4	122.898	chr1:146643928-146643988
chr1	147509727	147512327	371742	405.851	chr1:147511088-147511089
chr1	147734662	147737683	81781.7	85.7431	chr1:147735909-147735910
chr1	147805728	147807979	205743	268.662	chr1:147806763-147806764
chr1	147858464	147861613	138355	171.486	chr1:147860750-147860753
chr1	147873855	147876137	79695.4	117.182	chr1:147874633-147874637
chr1	147993089	147996652	477337	531.607	chr1:147994564-147994571
chr1	148240297	148244131	597978	725.958	chr1:148241783-148241784
chr1	148602804	148605786	521046	717.384	chr1:148604752-148604754
chr1	148765117	148768012	473793	548.756	chr1:148766589-148766591
chr1	149214107	149216508	109708	145.763	chr1:149215406-149215552
chr1	149222030	149226079	1397650	1534.8	chr1:149223793-149223795
chr1	149511682	149515313	496164	597.343	chr1:149513934-149513938
chr1	149605207	149607094	144460	188.635	chr1:149606145-149606147
chr1	149781399	149785871	172472	148.621	chr1:149783987-149783996
chr1	149800649	149815368	1615000	517.317	chr1:149804421-149804428
chr1	149819451	149833718	1528110	488.736	chr1:149832522-149832524
chr1	149853724	149864000	939553	765.971	chr1:149858352-149858359
chr1	150206799	150209509	91104.8	188.635	chr1:150208568-150208569
chr1	150334069	150338808	212480	251.513	chr1:150336437-150336439
chr1	150529715	150535549	194105	91.4593	chr1:150534440-150534449
chr1	150539631	150552894	510000	277.236	chr1:150552131-150552132
chr1	150600782	150603312	330848	608.776	chr1:150602128-150602129
chr1	150848121	150850673	85105.7	117.182	chr1:150849320-150849322
chr1	151014602	151019893	104395	57.162	chr1:151016412-151016414
chr1	151040868	151044089	96263.7	80.0269	chr1:151043380-151043382
chr1	151253063	151256298	369713	445.864	chr1:151254598-151254599
chr1	153605769	153607649	133411	222.932	chr1:153606532-153606536
chr1	153630544	153636142	91176.3	122.898	chr1:153631221-153631236
chr1	153768052	153775363	100405	37.1553	chr1:153770705-153770719
chr1	153891924	153896424	156495	177.202	chr1:153895326-153895327
chr1	153938821	153941575	93557.2	142.905	chr1:153940022-153940031
chr1	154192560	154195232	123461	165.77	chr1:154193263-154193276
chr1	154242376	154246232	83187.9	125.757	chr1:154244989-154244997
chr1	154908733	154910434	149587	234.364	chr1:154909519-154909533
chr1	154933341	154935884	92442.5	117.182	chr1:154934278-154934280
chr1	154944507	154948705	260027	248.655	chr1:154947310-154947319
chr1	154973219	154977595	145735	105.75	chr1:154973522-154973529
chr1	155193597	155198297	166347	122.898	chr1:155197229-155197551
chr1	155223591	155229018	103746	48.5877	chr1:155225179-155225186
chr1	155292286	155297009	265972	148.621	chr1:155294307-155294336
chr1	155531546	155534248	128000	237.222	chr1:155532800-155532809
chr1	155579154	155581625	116536	151.479	chr1:155579930-155579956
chr1	155657821	155659452	119966	248.655	chr1:155658607-155658611
chr1	155713486	155717205	143431	214.358	chr1:155715527-155715531
chr1	155803218	155805716	109051	122.898	chr1:155804532-155804772
chr1	155880440	155883856	121309	120.04	chr1:155881228-155881231
chr1	155906752	155924190	483740	105.75	chr1:155911487-155911488
chr1	155938050	155942638	81558.8	120.04	chr1:155940584-155940586
chr1	155946008	155951960	157256	80.0269	chr1:155947923-155947927
chr1	155952888	155954870	89558.6	240.081	chr1:155953575-155953584
chr1	156023051	156024957	84908.5	88.6012	chr1:156023801-156023869
chr1	156092320	156094278	80861.4	80.0269	chr1:156093612-156093649
chr1	156307568	156309446	132713	288.668	chr1:156308350-156308358
chr1	156606434	156614963	165335	85.7431	chr1:156609770-156609774
chr1	156627354	156632131	160208	131.473	chr1:156630155-156630156
chr1	156697590	156699261	85954.6	151.479	chr1:156698450-156698470
chr1	156710237	156712450	92273.8	111.466	chr1:156711199-156711205
chr1	159892410	159895976	128417	57.162	chr1:159894531-159895371
chr1	160330923	160333156	86311.8	171.486	chr1:160332326-160332328
chr1	161086831	161090211	98350.1	105.75	chr1:161087499-161087513
chr1	161100734	161103330	90376.1	137.189	chr1:161102418-161102557
chr1	161134750	161137500	166930	317.249	chr1:161136222-161136229
chr1	161415718	161421103	85800.2	62.8783	chr1:161417318-161417322
chr1	161423776	161428410	81670.2	65.7364	chr1:161424744-161424752
chr1	162530492	162533378	133585	142.905	chr1:162531539-162531583
chr1	167188920	167192253	207781	162.912	chr1:167189955-167189956
chr1	167683197	167685132	119486	134.331	chr1:167683869-167683878
chr1	167903770	167907118	244471	282.952	chr1:167905554-167905670
chr1	169861903	169864280	118911	182.919	chr1:169863179-169863183
chr1	171453948	171455554	84871.4	91.4593	chr1:171454597-171454653
chr1	172501278	172503407	152937	217.216	chr1:172501886-172501891
chr1	173793035	173795272	167791	277.236	chr1:173794004-173794005
chr1	174127630	174129723	102580	105.75	chr1:174128538-174128547
chr1	174967160	174971836	357832	420.141	chr1:174968936-174968938
chr1	178993796	178996123	117102	200.067	chr1:178995205-178995214
chr1	179015721	179017688	80581.3	194.351	chr1:179016349-179016351
chr1	179849814	179854064	191819	240.081	chr1:179851594-179851602
chr1	181056428	181060487	176456	197.209	chr1:181057926-181057934
chr1	182349099	182362319	517568	300.101	chr1:182360923-182360927
chr1	182807942	182811368	200862	242.939	chr1:182808866-182808873
chr1	183439816	183442638	90979.1	94.3174	chr1:183441405-183441425
chr1	184019591	184021641	119412	191.493	chr1:184020937-184020941
chr1	184722971	184725237	122010	217.216	chr1:184724050-184724053
chr1	184941143	184944285	193093	217.216	chr1:184943154-184943158
chr1	185125054	185127166	114173	208.641	chr1:185126307-185126308
chr1	185283510	185287515	91107.7	97.1755	chr1:185286515-185286517
chr1	186343147	186346079	226570	388.702	chr1:186344602-186344606
chr1	193026940	193029744	146192	145.763	chr1:193028579-193028581
chr1	193089540	193092143	87723.8	128.615	chr1:193091126-193091129
chr1	194827665	194830414	113372	108.608	chr1:194828668-194828986
chr1	200637243	200640754	317401	474.445	chr1:200638901-200638905
chr1	201850935	201856029	131324	74.3107	chr1:201854835-201854844
chr1	202111314	202117782	163423	100.034	chr1:202113652-202113679
chr1	202150116	202160723	189492	48.5877	chr1:202154163-202154204
chr1	202857313	202859449	100628	185.777	chr1:202857978-202857985
chr1	203764051	203766442	95972.2	117.182	chr1:203764769-203764833
chr1	203829788	203831512	85005.7	145.763	chr1:203830579-203830583
chr1	204474732	204477970	120200	168.628	chr1:204476106-204476107
chr1	204484499	204487037	115773	182.919	chr1:204485411-204485412
chr1	205090261	205092273	91679.3	128.615	chr1:205091417-205091422
chr1	205717484	205720500	246591	268.662	chr1:205718735-205718741
chr1	206136688	206140122	283564	497.31	chr1:206138101-206138103
chr1	207197135	207198980	130367	277.236	chr1:207197890-207197899
chr1	207493946	207496565	218216	311.533	chr1:207494854-207494855
chr1	207692791	207694404	158307	251.513	chr1:207693662-207693664
chr1	211431425	211434800	133105	128.615	chr1:211432175-211432179
chr1	212207546	212210197	248432	417.283	chr1:212208703-212208712
chr1	212457851	212460099	138741	197.209	chr1:212458588-212458593
chr1	212779927	212787817	743784	723.1	chr1:212782041-212782043
chr1	213188183	213191804	120738	228.648	chr1:213188943-213188986
chr1	220217828	220220661	99050.4	111.466	chr1:220219807-220219844
chr1	221914404	221917896	107179	111.466	chr1:221915729-221915730
chr1	222884763	222887623	142748	168.628	chr1:222885890-222885893
chr1	224031819	224034756	129361	154.338	chr1:224033839-224033840
chr1	224179568	224181806	85108.6	177.202	chr1:224180317-224180323
chr1	226111066	226113655	86852	137.189	chr1:226111956-226111960
chr1	226184979	226188023	183844	342.972	chr1:226187238-226187240
chr1	226249385	226250987	141016	197.209	chr1:226250065-226250105
chr1	227165065	227177037	181372	40.0134	chr1:227169313-227169317
chr1	227504825	227508004	85374.4	125.757	chr1:227506259-227506262
chr1	228255290	228261098	141396	60.0201	chr1:228259452-228259461
chr1	228268603	228279667	265266	200.067	chr1:228270228-228270293
chr1	228285017	228291927	254237	134.331	chr1:228290831-228290836
chr1	228352783	228354551	168691	251.513	chr1:228353500-228353508
chr1	228639174	228647146	449539	468.729	chr1:228645610-228645614
chr1	228673384	228677256	150248	120.04	chr1:228674931-228674938
chr1	228686158	228693919	162154	74.3107	chr1:228688769-228690404
chr1	229693357	229695399	96909.7	122.898	chr1:229694609-229694631
chr1	231143287	231150074	100442	62.8783	chr1:231147085-231147094
chr1	234508238	234510634	84642.7	131.473	chr1:234509467-234509471
chr1	234734961	234739447	161511	257.229	chr1:234735950-234735954
chr1	234741770	234750098	280128	108.608	chr1:234748473-234748496
chr1	234858868	234861080	90381.7	165.77	chr1:234860079-234860086
chr1	235290485	235293448	87512.2	120.04	chr1:235292256-235292266
chr1	235490034	235492986	352601	514.458	chr1:235491889-235491892
chr1	235665540	235669187	136526	185.777	chr1:235668040-235668043
chr1	243416930	243420249	230315	245.797	chr1:243418716-243418720
chr1	244815284	244817372	91327.8	125.757	chr1:244816287-244816290
chr1	244996129	245002626	453752	460.154	chr1:244998603-244998661
chr1	245025764	245029253	202717	200.067	chr1:245026477-245026540
chr1	245132328	245135003	222423	214.358	chr1:245133749-245133910
chr1	246149684	246153324	101920	160.054	chr1:246151982-246151984
chr1	246728509	246731554	198409	251.513	chr1:246729703-246729704
chr1	247094193	247095754	121049	188.635	chr1:247095231-247095233
chr1	249131525	249133995	118926	185.777	chr1:249132368-249132370
chr1	249150784	249154820	108576	117.182	chr1:249153139-249153142
chr10	1092912	1096040	122515	182.919	chr10:1095082-1095115
chr10	3825956	3830261	258993	377.27	chr10:3827714-3827721
chr10	5499680	5511392	376495	182.919	chr10:5504387-5504391
chr10	5519062	5523092	97038.2	71.4526	chr10:5522028-5522032
chr10	5854286	5856481	115067	140.047	chr10:5855392-5855396
chr10	11650567	11655150	139727	142.905	chr10:11654586-11654588
chr10	12083666	12085655	81844.6	157.196	chr10:12085198-12085200
chr10	14227194	14229109	240246	497.31	chr10:14227824-14227826
chr10	17269017	17274308	179849	137.189	chr10:17270561-17270570
chr10	21813315	21817526	178023	182.919	chr10:21814892-21814896
chr10	21821876	21825491	132696	200.067	chr10:21822875-21822879
chr10	22608770	22610762	93362.8	137.189	chr10:22609840-22609852
chr10	22628994	22631229	91036.3	105.75	chr10:22629921-22629930
chr10	23104866	23107059	122052	160.054	chr10:23106036-23106037
chr10	27442697	27444993	164461	257.229	chr10:27444154-27444161
chr10	28820798	28823276	100791	145.763	chr10:28821771-28821911
chr10	32633974	32636632	154503	165.77	chr10:32635332-32635335
chr10	33245812	33248117	82399.1	88.6012	chr10:33247233-33247237
chr10	35415325	35417948	90839	137.189	chr10:35415984-35415988
chr10	43871588	43880912	295462	180.06	chr10:43876374-43876375
chr10	43890697	43897063	233355	274.378	chr10:43892576-43892579
chr10	43900850	43905499	216195	188.635	chr10:43904705-43904709
chr10	43911107	43914302	127440	254.371	chr10:43913612-43913619
chr10	43949558	43951935	84299.7	145.763	chr10:43951061-43951068
chr10	51592768	51595819	93054.1	111.466	chr10:51594260-51594319
chr10	52381652	52385726	199281	180.06	chr10:52384528-52384542
chr10	60025581	60029486	139092	120.04	chr10:60028836-60028839
chr10	65016967	65022472	96086.5	42.8715	chr10:65019415-65019424
chr10	65025970	65029532	142099	282.952	chr10:65028948-65028949
chr10	65223763	65226435	143628	140.047	chr10:65225732-65225736
chr10	65388359	65391336	141790	134.331	chr10:65390078-65390081
chr10	69643634	69645787	104647	151.479	chr10:69644494-69644498
chr10	70090132	70096394	244108	242.939	chr10:70091817-70091819
chr10	70165885	70170491	132953	140.047	chr10:70166980-70166989
chr10	70480007	70481838	93568.6	171.486	chr10:70480826-70480828
chr10	70660243	70662380	82116.2	148.621	chr10:70660928-70660937
chr10	70714315	70719539	304554	245.797	chr10:70715610-70715614
chr10	70744951	70752288	171492	140.047	chr10:70748461-70748658
chr10	70882655	70885477	152165	188.635	chr10:70883778-70883920
chr10	70938877	70941445	190561	317.249	chr10:70939751-70939756
chr10	71074895	71081538	315252	148.621	chr10:71075478-71075487
chr10	71162070	71168952	119369	65.7364	chr10:71168469-71168507
chr10	73024685	73030465	195943	205.783	chr10:73026289-73026291
chr10	73564811	73577943	319693	105.75	chr10:73565853-73565876
chr10	73608603	73612915	119754	260.087	chr10:73611001-73611040
chr10	73617570	73621456	160531	265.804	chr10:73620419-73620420
chr10	73974404	73976867	94494.6	145.763	chr10:73976095-73976096
chr10	74029877	74039073	1421590	845.998	chr10:74033650-74033651
chr10	74054888	74058935	102314	100.034	chr10:74057568-74057884
chr10	74078893	74084414	353250	620.208	chr10:74080666-74080670
chr10	74086080	74090537	165378	97.1755	chr10:74088767-74088776
chr10	74113098	74115261	114939	214.358	chr10:74114547-74114557
chr10	74854869	74857486	129652	200.067	chr10:74856558-74856560
chr10	74993749	75000962	120283	48.5877	chr10:74998131-74998135
chr10	75005921	75008491	142845	302.959	chr10:75007003-75007005
chr10	75010901	75013707	84371.2	148.621	chr10:75012367-75012374
chr10	75172296	75174753	104289	188.635	chr10:75173652-75173770
chr10	75254682	75256656	99702	240.081	chr10:75255606-75255608
chr10	75502804	75505341	171552	300.101	chr10:75503835-75503837
chr10	75530943	75534233	142822	105.75	chr10:75532616-75532641
chr10	75552534	75561601	178328	60.0201	chr10:75559030-75559054
chr10	75568555	75572193	173370	228.648	chr10:75571625-75571629
chr10	75757082	75761691	162820	271.52	chr10:75757784-75757788
chr10	75910085	75912121	83510.9	125.757	chr10:75910804-75910817
chr10	76584805	76587486	279228	425.857	chr10:76586219-76586223
chr10	76969801	76971357	119743	242.939	chr10:76970523-76970525
chr10	76991401	76996171	175759	120.04	chr10:76994360-76994365
chr10	79798448	79804506	252162	137.189	chr10:79801827-79801873
chr10	80937290	80940022	96098	200.067	chr10:80938554-80938580
chr10	81585220	81588323	99324.7	151.479	chr10:81586369-81586395
chr10	81961656	81965931	88512.5	77.1688	chr10:81963218-81963322
chr10	85898254	85900759	214406	260.087	chr10:85899558-85899560
chr10	88514873	88517094	111275	142.905	chr10:88516283-88516286
chr10	88852889	88856796	102594	97.1755	chr10:88855035-88855049
chr10	89100885	89103807	111066	180.06	chr10:89102444-89102446
chr10	94448553	94451075	86563.3	82.885	chr10:94449751-94449815
chr10	94515493	94518679	101480	100.034	chr10:94516338-94516561
chr10	98590906	98594478	102686	122.898	chr10:98592148-98592159
chr10	101180643	101191494	322177	248.655	chr10:101190616-101190617
chr10	101379433	101381823	110326	174.344	chr10:101380684-101380708
chr10	102132547	102135738	88455.4	97.1755	chr10:102133180-102133189
chr10	103577019	103578877	89767.3	137.189	chr10:103578387-103578405
chr10	103891961	103894512	97295.5	88.6012	chr10:103892809-103892810
chr10	104179701	104183485	105996	65.7364	chr10:104180757-104181808
chr10	104208376	104211663	95480.6	71.4526	chr10:104210393-104210402
chr10	111984788	111987375	130164	117.182	chr10:111985958-111985980
chr10	112325648	112328356	114487	174.344	chr10:112327228-112327231
chr10	112630619	112633146	101477	122.898	chr10:112631780-112631784
chr10	112678083	112680694	156172	174.344	chr10:112679069-112679070
chr10	120788394	120791692	80938.5	54.3039	chr10:120789149-120789252
chr10	120838251	120841424	114473	111.466	chr10:120840239-120840251
chr10	121354970	121357919	102506	205.783	chr10:121356546-121356550
chr10	124893801	124896951	109757	128.615	chr10:124895131-124895136
chr10	133729070	133735193	195891	97.1755	chr10:133730218-133730852
chr10	135499042	135503069	109754	57.162	chr10:135501573-135501602
chr10	135522358	135524747	131604	731.674	chr10:135524492-135524493
chr11	126348	132616	107002	111.466	chr11:128754-128759
chr11	175293	176910	429298	1617.69	chr11:175578-175580
chr11	205566	208272	93242.7	122.898	chr11:207503-207512
chr11	325560	331272	126297	142.905	chr11:329577-329599
chr11	489173	501091	180763	51.4458	chr11:490967-490985
chr11	505562	507675	209679	311.533	chr11:506960-506964
chr11	559123	561914	81596	111.466	chr11:560316-560320
chr11	575165	577176	169363	380.128	chr11:576236-576239
chr11	615075	619575	100219	108.608	chr11:616070-616072
chr11	692050	698461	185179	211.5	chr11:695401-695405
chr11	746382	749270	93659.9	74.3107	chr11:747416-747475
chr11	759623	769642	182658	54.3039	chr11:765722-765731
chr11	787841	793529	94900.4	48.5877	chr11:790116-790127
chr11	795478	798934	114032	65.7364	chr11:797912-797916
chr11	807540	824772	474856	185.777	chr11:809523-809527
chr11	835762	845831	254603	191.493	chr11:842591-842592
chr11	1372717	1374831	93660.1	120.04	chr11:1373629-1373637
chr11	2948889	2956710	182687	88.6012	chr11:2950761-2950768
chr11	2961407	2966264	85514.4	45.7296	chr11:2964730-2964759
chr11	3012086	3015338	204517	211.5	chr11:3013526-3013535
chr11	3422481	3427152	83393.7	77.1688	chr11:3425820-3425824
chr11	3441229	3445220	162297	217.216	chr11:3444025-3444029
chr11	3817854	3819927	97541.3	197.209	chr11:3818971-3818975
chr11	3843378	3849762	111169	68.5945	chr11:3846241-3846245
chr11	3860385	3863426	118231	154.338	chr11:3862525-3862527
chr11	8705243	8721863	393098	194.351	chr11:8710577-8710581
chr11	9292964	9300708	125976	42.8715	chr11:9295099-9296894
chr11	9335039	9337618	208067	428.715	chr11:9336179-9336249
chr11	9405401	9407497	85177.2	91.4593	chr11:9406173-9406277
chr11	9479261	9485456	352890	417.283	chr11:9482446-9482449
chr11	9593789	9596139	119457	202.925	chr11:9595028-9595032
chr11	9634233	9636030	84356.9	125.757	chr11:9635585-9635594
chr11	10813592	10820705	299823	122.898	chr11:10814194-10814200
chr11	10827819	10831526	193905	302.959	chr11:10830478-10830480
chr11	10878763	10880843	102069	168.628	chr11:10879616-10879617
chr11	10920362	10922390	89235.7	142.905	chr11:10921337-10921342
chr11	11862418	11865473	83896.7	94.3174	chr11:11863596-11863599
chr11	14520417	14524828	91482.1	74.3107	chr11:14521283-14521314
chr11	14540619	14543275	120049	234.364	chr11:14541963-14541967
chr11	14912594	14915109	151102	194.351	chr11:14913581-14913599
chr11	17097229	17100986	92639.7	108.608	chr11:17099300-17099304
chr11	18343057	18344574	87355.1	151.479	chr11:18343779-18343791
chr11	18415477	18418171	98373	134.331	chr11:18417646-18417650
chr11	32913570	32916129	108159	97.1755	chr11:32914439-32914440
chr11	33278645	33281502	83453.7	77.1688	chr11:33279047-33279052
chr11	34124126	34129682	197941	174.344	chr11:34126934-34126943
chr11	46014843	46017831	107062	148.621	chr11:46016120-46016124
chr11	46140768	46144493	100134	82.885	chr11:46142888-46142892
chr11	46263353	46265712	99479.1	131.473	chr11:46265029-46265037
chr11	46399390	46408435	151585	51.4458	chr11:46402475-46402703
chr11	46409612	46415041	119289	68.5945	chr11:46413912-46414041
chr11	47176275	47186670	175336	74.3107	chr11:47182798-47182800
chr11	47289898	47294366	274203	320.107	chr11:47291235-47291239
chr11	47435468	47443529	168162	51.4458	chr11:47440687-47440691
chr11	47605369	47610199	89224.2	42.8715	chr11:47607358-47607368
chr11	47787313	47792224	221440	274.378	chr11:47789057-47789061
chr11	57191478	57193790	84922.8	165.77	chr11:57192362-57192392
chr11	57433932	57436084	190029	271.52	chr11:57434999-57435173
chr11	57478287	57480737	160474	242.939	chr11:57479651-57479728
chr11	58344450	58348054	263366	211.5	chr11:58346374-58346414
chr11	59312094	59320031	372508	214.358	chr11:59315435-59315439
chr11	59382186	59384251	134405	225.79	chr11:59383465-59383479
chr11	61126678	61130464	117805	188.635	chr11:61129537-61129538
chr11	61195757	61198188	90744.8	85.7431	chr11:61197178-61197425
chr11	61558829	61561807	160374	222.932	chr11:61560308-61560317
chr11	61566660	61573001	101751	42.8715	chr11:61570718-61570776
chr11	61716225	61720319	142171	200.067	chr11:61717325-61717328
chr11	61724890	61737060	732463	411.567	chr11:61734972-61734975
chr11	61738550	61740044	116585	262.945	chr11:61739408-61739422
chr11	62339746	62342335	83628.1	125.757	chr11:62341604-62341611
chr11	62358096	62361967	114773	157.196	chr11:62359219-62359228
chr11	62366236	62370496	123144	100.034	chr11:62366835-62366837
chr11	62378262	62383291	133705	162.912	chr11:62380292-62380295
chr11	62431644	62435463	141656	137.189	chr11:62432754-62433138
chr11	62437764	62440803	111415	108.608	chr11:62439780-62439784
chr11	62472263	62477462	122827	117.182	chr11:62473874-62473876
chr11	62493253	62497014	137452	174.344	chr11:62495148-62495150
chr11	62553409	62575166	776412	294.385	chr11:62572902-62572911
chr11	62597345	62611162	1686400	1246.13	chr11:62608760-62608762
chr11	62615113	62628839	1052380	691.661	chr11:62623445-62623446
chr11	62645816	62665915	1340510	340.114	chr11:62657429-62657430
chr11	63448108	63451460	102526	168.628	chr11:63448958-63449002
chr11	63528442	63536077	110503	54.3039	chr11:63532480-63532515
chr11	63741229	63744687	123739	168.628	chr11:63741995-63741999
chr11	63952228	63954430	128172	160.054	chr11:63953251-63953259
chr11	63972841	63976339	97712.8	68.5945	chr11:63974927-63975326
chr11	63986660	63995563	209699	74.3107	chr11:63992854-63992863
chr11	64007223	64010889	219997	265.804	chr11:64008733-64008736
chr11	64012241	64017252	93079.7	62.8783	chr11:64014476-64014480
chr11	64035550	64040902	337962	260.087	chr11:64037595-64037598
chr11	64070908	64074071	157816	191.493	chr11:64072758-64072759
chr11	64084241	64087332	146132	165.77	chr11:64085479-64085507
chr11	64510428	64514667	95803.5	77.1688	chr11:64511408-64511410
chr11	64521639	64532572	287885	94.3174	chr11:64526937-64526955
chr11	64544392	64547178	172389	302.959	chr11:64546292-64546293
chr11	64644700	64647500	86860.6	185.777	chr11:64646119-64646124
chr11	64654398	64658194	104472	82.885	chr11:64655270-64655271
chr11	64877163	64891019	389259	148.621	chr11:64889626-64889630
chr11	64900065	64903459	173532	211.5	chr11:64902104-64902124
chr11	65077908	65084113	182999	108.608	chr11:65082377-65082381
chr11	65182250	65218220	3186043	717.384	chr11:65189918-65190505
chr11	65237431	65247920	485635	208.641	chr11:65239676-
chr11	65264134	65277549	2146000	940.316	chr11:65274891-65274892
chr11	65306646	65309341	82259	91.4593	chr11:65308486-65308489
chr11	65336636	65344535	171006	74.3107	chr11:65337747-65337756
chr11	65381043	65384698	148636	234.364	chr11:65382987-65382996
chr11	65403202	65408283	92285.2	74.3107	chr11:65405953-65405954
chr11	65416950	65421190	120143	108.608	chr11:65420137-65420158
chr11	65478165	65480774	135737	171.486	chr11:65479525-65479670
chr11	65613493	65629596	1158190	331.54	chr11:65627087-65627091
chr11	65630421	65642108	363810	134.331	chr11:65641170-65641194
chr11	65654201	65668543	544651	220.074	chr11:65667849-65667850
chr11	66033888	66036726	130795	91.4593	chr11:66036105-66036109
chr11	66048764	66051767	81387.3	62.8783	chr11:66049816-66049990
chr11	66138244	66140437	87032.1	102.892	chr11:66139032-66139250
chr11	66381758	66385314	147098	180.06	chr11:66383979-66383986
chr11	66404593	66408674	168577	205.783	chr11:66405994-66406022
chr11	66416419	66422007	83165	34.2972	chr11:66417519-66420649
chr11	66444665	66446222	84991.4	114.324	chr11:66445478-66445492
chr11	67005987	67010166	116299	128.615	chr11:67007374-67007395
chr11	67050561	67059076	145880	85.7431	chr11:67056570-67056577
chr11	67202963	67208966	93728.5	34.2972	chr11:67205855-67205879
chr11	67271900	67276322	90710.4	85.7431	chr11:67275934-67275956
chr11	67572243	67573950	88201	168.628	chr11:67573239-67573241
chr11	67806789	67812091	90533.2	45.7296	chr11:67807439-67807442
chr11	67817835	67823437	88681.1	48.5877	chr11:67819586-67819595
chr11	68020253	68028883	127237	65.7364	chr11:68025009-68025018
chr11	68038262	68040162	87866.7	128.615	chr11:68039370-68039375
chr11	68226328	68229124	122112	140.047	chr11:68228027-68228034
chr11	71497123	71499703	89361.4	140.047	chr11:71498253-71498255
chr11	72852216	72855140	113541	145.763	chr11:72853621-72853639
chr11	73470747	73472886	99936.4	157.196	chr11:73472332-73472335
chr11	73497941	73499921	92213.8	177.202	chr11:73499082-73499091
chr11	73674967	73686041	200110	71.4526	chr11:73679568-73679620
chr11	73693292	73695037	128169	208.641	chr11:73694303-73694312
chr11	75112914	75128244	341152	122.898	chr11:75117240-75117246
chr11	77530009	77532878	80375.5	88.6012	chr11:77531934-77531938
chr11	77916146	77920870	171972	94.3174	chr11:77919828-77919831
chr11	77926828	77934366	100797	37.1553	chr11:77927489-77927630
chr11	78000137	78004640	134748	140.047	chr11:78001481-78001489
chr11	78127376	78130329	139598	114.324	chr11:78128051-78128052
chr11	82610927	82613405	101377	134.331	chr11:82612597-82612601
chr11	82866862	82869864	213080	285.81	chr11:82867951-82867956
chr11	85657266	85662465	86560.4	51.4458	chr11:85662211-85662221
chr11	85778796	85781451	158853	188.635	chr11:85780264-85780266
chr11	85887206	85889276	95629.2	220.074	chr11:85887689-85887696
chr11	85954254	85957096	150116	180.06	chr11:85955785-85955793
chr11	93459686	93464175	121149	102.892	chr11:93462523-93462549
chr11	93473077	93475985	136403	185.777	chr11:93474595-93474601
chr11	95522137	95524846	138852	120.04	chr11:95522908-95522916
chr11	108092647	108094822	92231	168.628	chr11:108093606-108093627
chr11	108367449	108369649	88575.5	100.034	chr11:108368543-108368650
chr11	117048498	117050906	82824.9	94.3174	chr11:117049750-117049769
chr11	117197788	117202646	117145	145.763	chr11:117198448-117198452
chr11	118305457	118308823	82119	82.885	chr11:118307124-118307128
chr11	118399141	118406043	139896	128.615	chr11:118401575-118401579
chr11	118475925	118480270	108442	71.4526	chr11:118478853-118478855
chr11	118660740	118662849	98744.6	108.608	chr11:118661436-118661478
chr11	118887107	118890587	83585.2	125.757	chr11:118889210-118889255
chr11	118912031	118929191	783691	377.27	chr11:118927935-118927937
chr11	118960037	118967344	447187	465.871	chr11:118966221-118966223
chr11	118971743	118973364	87575.1	137.189	chr11:118972683-118972815
chr11	122923590	122934438	626993	385.844	chr11:122933041-122933048
chr11	125461656	125463642	105238	211.5	chr11:125462571-125462580
chr11	125494107	125497819	143128	202.925	chr11:125495801-125495894
chr11	126137671	126139598	88769.8	140.047	chr11:126138872-126138876
chr11	129870560	129874028	248935	308.675	chr11:129872737-129872741
chr11	129939155	129943059	110649	148.621	chr11:129939793-129939802
chr12	93351	95741	1121310	3072.46	chr12:95524-95525
chr12	860627	864868	90538.9	91.4593	chr12:861739-861740
chr12	2921026	2923319	85048.6	165.77	chr12:2921911-2921920
chr12	6426181	6431426	82979.2	40.0134	chr12:6428583-6428587
chr12	6640402	6650350	323765	188.635	chr12:6643571-6643580
chr12	6715120	6718307	94654.6	68.5945	chr12:6717445-6717454
chr12	6721488	6724248	114170	140.047	chr12:6723278-6723279
chr12	6872916	6877250	86534.7	71.4526	chr12:6875916-6875962
chr12	6959606	6962477	229468	225.79	chr12:6961500-6961509
chr12	6975189	6985265	276272	131.473	chr12:6976699-6976706
chr12	7050122	7057133	501605	405.851	chr12:7053356-7053407
chr12	8394885	8397199	104467	220.074	chr12:8395840-8395844
chr12	12876724	12880105	121744	148.621	chr12:12878573-12878582
chr12	27089937	27093142	140947	180.06	chr12:27091047-27091216
chr12	28343152	28345886	85883.1	91.4593	chr12:28343728-28343730
chr12	31476555	31480861	121429	91.4593	chr12:31479109-31479117
chr12	31880752	31883846	106664	162.912	chr12:31882085-31882169
chr12	39835423	39838217	98930.3	94.3174	chr12:39836885-39836950
chr12	46120473	46124078	173684	168.628	chr12:46122813-46122822
chr12	46383223	46386377	137415	171.486	chr12:46384246-46384255
chr12	46649197	46655856	99181.8	48.5877	chr12:46649738-46649776
chr12	46660439	46663870	99081.8	128.615	chr12:46662616-46662619
chr12	46747553	46767961	693123	160.054	chr12:46766557-46766560
chr12	46775797	46778571	125745	151.479	chr12:46777088-46777136
chr12	48166166	48172810	134554	54.3039	chr12:48167085-48167086
chr12	48174295	48178694	97849.9	48.5877	chr12:48176264-48176622
chr12	49074072	49077267	90027.3	157.196	chr12:49076043-49076046
chr12	49411411	49415403	144071	145.763	chr12:49412455-49412457
chr12	49517438	49526956	493237	374.411	chr12:49525092-49525095
chr12	49657735	49672181	766249	382.986	chr12:49658939-49658940
chr12	50134525	50145777	453355	331.54	chr12:50135340-50135413
chr12	50153459	50158176	94277.3	71.4526	chr12:50156261-50156270
chr12	50504945	50507140	80361.2	94.3174	chr12:50506039-50506062
chr12	51156797	51160070	119231	91.4593	chr12:51157469-51157476
chr12	51565218	51567149	87718	114.324	chr12:51566749-51566851
chr12	53288673	53293579	169108	77.1688	chr12:53290182-53290191
chr12	53296594	53300538	85608.7	74.3107	chr12:53298771-53298784
chr12	53435893	53441117	94140.1	62.8783	chr12:53440876-53440885
chr12	53772558	53775304	306929	340.114	chr12:53773599-53773624
chr12	53834043	53837882	121324	220.074	chr12:53835309-53835310
chr12	53844880	53863293	699706	294.385	chr12:53845836-53845843
chr12	53875761	53888620	432353	77.1688	chr12:53878710-53881684
chr12	53889840	53896346	241250	274.378	chr12:53895061-53895064
chr12	54019274	54021539	99602	194.351	chr12:54020103-54020110
chr12	54672469	54684384	1098180	577.337	chr12:54674374-54674375
chr12	54687198	54690413	82136.1	114.324	chr12:54689655-54689658
chr12	54718181	54721140	96566.7	180.06	chr12:54718722-54718778
chr12	54752026	54755779	116988	202.925	chr12:54753199-54753201
chr12	54781243	54788237	119174	51.4458	chr12:54785268-54785277
chr12	56366533	56368647	106056	217.216	chr12:56367538-56367540
chr12	56433244	56436361	119712	220.074	chr12:56435856-56435887
chr12	56437966	56443432	119674	54.3039	chr12:56440074-56441010
chr12	56507767	56513938	296414	340.114	chr12:56511886-56511887
chr12	56519620	56523564	254334	437.29	chr12:56521939-56521943
chr12	56529011	56550129	503829	137.189	chr12:56545629-56545659
chr12	56551069	56560354	381479	214.358	chr12:56552122-56552125
chr12	56691805	56695685	194451	242.939	chr12:56694144-56694153
chr12	56726562	56734336	276593	160.054	chr12:56727905-56727910
chr12	57027094	57034307	386004	331.54	chr12:57030717-57030756
chr12	57080270	57084437	149770	168.628	chr12:57082264-57082305
chr12	57113387	57120146	174701	182.919	chr12:57119127-57119204
chr12	57479744	57485021	133073	102.892	chr12:57482234-57482359
chr12	57626462	57640046	398780	88.6012	chr12:57636634-57636638
chr12	57846000	57859720	543931	328.682	chr12:57848894-57848901
chr12	57902033	57921779	1459420	886.012	chr12:57914396-57914398
chr12	57939796	57944667	92994	88.6012	chr12:57941060-57941064
chr12	58134542	58139784	146718	122.898	chr12:58138632-58138641
chr12	58144936	58147076	123176	202.925	chr12:58146108-58146110
chr12	58164811	58166912	100539	125.757	chr12:58165910-58165919
chr12	58203609	58210251	112432	42.8715	chr12:58207053-58207062
chr12	58237960	58241556	109760	111.466	chr12:58240566-58240583
chr12	62652815	62656329	259521	302.959	chr12:62654140-62654141
chr12	62993751	62998079	221937	214.358	chr12:62996579-62996968
chr12	64796642	64803462	383031	394.418	chr12:64798176-64798183
chr12	64842653	64848735	217739	231.506	chr12:64845912-64845914
chr12	67662009	67664067	161134	214.358	chr12:67662906-67662914
chr12	69201010	69203211	83796.8	148.621	chr12:69201709-69201710
chr12	70636481	70639190	140327	151.479	chr12:70637189-70637190
chr12	72054980	72058717	147815	191.493	chr12:72057795-72057796
chr12	77156995	77158992	121378	248.655	chr12:77158066-77158069
chr12	90101531	90104155	139575	191.493	chr12:90103249-90103250
chr12	92027529	92029452	117482	117.182	chr12:92028603-92028604
chr12	92533061	92540882	392866	368.695	chr12:92539646-92539647
chr12	93707186	93710875	114676	122.898	chr12:93709888-93709903
chr12	93769140	93772504	120946	128.615	chr12:93771680-93771681
chr12	93795913	93808832	272043	71.4526	chr12:93801074-93801090
chr12	93962739	93967337	324861	191.493	chr12:93964757-93964761
chr12	95609907	95612886	88738.4	114.324	chr12:95611392-95611401
chr12	96792350	96795321	87149.2	88.6012	chr12:96793680-96793793
chr12	98896132	98898540	84937.1	131.473	chr12:98897584-98897586
chr12	99037939	99039615	82004.7	140.047	chr12:99038614-99038617
chr12	100659017	100661938	137966	228.648	chr12:100660794-100660795
chr12	104323187	104325429	147147	211.5	chr12:104323913-104323917
chr12	104347765	104351633	100777	100.034	chr12:104350903-104350908
chr12	104680032	104683669	103609	114.324	chr12:104680752-104680756
chr12	106751162	106753642	103666	154.338	chr12:106751608-106751610
chr12	107348584	107351358	82161.8	82.885	chr12:107349597-107349600
chr12	108908075	108914219	106613	62.8783	chr12:108909044-108909055
chr12	108952791	108957986	255629	194.351	chr12:108956371-108956375
chr12	109021643	109026515	151785	140.047	chr12:109023806-109023815
chr12	109123150	109126762	100702	145.763	chr12:109125534-109125648
chr12	110718463	110721096	105887	91.4593	chr12:110719134-110719516
chr12	110787324	110793675	144474	71.4526	chr12:110792049-110792058
chr12	110904663	110907725	94420.3	94.3174	chr12:110906036-110906043
chr12	110938033	110940458	87892.4	128.615	chr12:110939947-110940040
chr12	111841289	111845716	245960	382.986	chr12:111843304-111843305
chr12	111879981	111887331	159119	65.7364	chr12:111883059-111883213
chr12	111890795	111896454	83916.7	51.4458	chr12:111892305-111892327
chr12	112034938	112038432	104669	120.04	chr12:112037482-112037486
chr12	112071018	112075913	82822	45.7296	chr12:112074547-112075436
chr12	112449884	112453271	166370	222.932	chr12:112451137-112451164
chr12	112838366	112843642	81135.8	62.8783	chr12:112842354-112842461
chr12	113622120	113624078	96143.7	148.621	chr12:113623471-113623480
chr12	117479017	117480962	85540.1	191.493	chr12:117480209-117480213
chr12	120630803	120640156	643919	325.824	chr12:120638985-120638988
chr12	120727802	120731660	781494	477.303	chr12:120729295-120729296
chr12	120932781	120935640	116328	202.925	chr12:120933911-120933915
chr12	122231630	122240147	274203	108.608	chr12:122238019-122238020
chr12	122500756	122503528	108857	148.621	chr12:122502109-122502113
chr12	122515438	122520077	123304	100.034	chr12:122516484-122516545
chr12	122709481	122711526	83745.2	194.351	chr12:122710731-122710733
chr12	122883596	122886169	152557	174.344	chr12:122884987-122884992
chr12	122905051	122909715	89315.6	65.7364	chr12:122906761-122906765
chr12	122983728	122988399	274701	282.952	chr12:122985469-122985476
chr12	123009139	123012392	201356	317.249	chr12:123011636-123011638
chr12	123339401	123347393	140836	54.3039	chr12:123341618-123341642
chr12	123458549	123461526	125985	134.331	chr12:123459358-123459362
chr12	123466122	123473536	167322	54.3039	chr12:123468920-123468961
chr12	123717140	123718995	89370	194.351	chr12:123717736-123717739
chr12	123847615	123851084	143348	197.209	chr12:123849662-123849671
chr12	123867284	123869436	119983	217.216	chr12:123868428-123868432
chr12	123871309	123873620	151568	217.216	chr12:123872791-123872793
chr12	123893288	123898027	91933.6	45.7296	chr12:123895032-123895035
chr12	125388936	125402998	882868	380.128	chr12:125399111-125399113
chr12	125422837	125426076	135380	122.898	chr12:125424251-125424255
chr12	131354711	131357824	140444	145.763	chr12:131356570-131356571
chr12	131361933	131366360	147261	80.0269	chr12:131364334-131364343
chr12	132412051	132415763	115004	151.479	chr12:132413619-132413621
chr12	132433000	132435828	86503.3	100.034	chr12:132434364-132434367
chr12	132567851	132571392	84131.1	111.466	chr12:132568711-132568715
chr12	133260118	133265617	141896	62.8783	chr12:133263952-133263956
chr12	133656033	133657884	105104	154.338	chr12:133657136-133657145
chr12	133840916	133841897	978125	4372.9	chr12:133841631-133841633
chr13	20436813	20439550	109128	128.615	chr13:20437778-20437787
chr13	27825337	27827241	81533.1	160.054	chr13:27825525-27825724
chr13	31190938	31192513	81078.7	117.182	chr13:31191744-31191749
chr13	37572608	37576161	110680	77.1688	chr13:37574831-37574994
chr13	38923117	38924990	96366.6	194.351	chr13:38923730-38923731
chr13	41633967	41636851	161960	114.324	chr13:41636152-41636165
chr13	45898467	45916460	477206	208.641	chr13:45915236-45915246
chr13	50654148	50657615	187906	194.351	chr13:50656222-50656223
chr13	50697381	50700159	114075	177.202	chr13:50698605-50698614
chr13	52025354	52028354	236905	322.966	chr13:52027281-52027284
chr13	52157356	52159062	86892	168.628	chr13:52158327-52158329
chr13	53226204	53227308	87152.1	162.912	chr13:53226777-53226786
chr13	76122863	76125666	80487	128.615	chr13:76123668-76123852
chr13	91999174	92023345	1647395	494.452	chr13:92001199-92001200
chr13	97911847	97913952	95312	225.79	chr13:97912427-97912428
chr13	111363693	111368672	254060	211.5	chr13:111365581-111365727
chr13	111566270	111568505	85182.9	80.0269	chr13:111567632-111567668
chr13	115045515	115048327	172329	257.229	chr13:115047236-115047261
chr14	20810578	20812718	100225	160.054	chr14:20811369-20811378
chr14	20922111	20925022	110886	148.621	chr14:20923548-20923560
chr14	21667384	21672167	85374.3	48.5877	chr14:21669667-21669701
chr14	21723142	21730204	146829	68.5945	chr14:21727178-21727213
chr14	21733653	21738542	163455	214.358	chr14:21737847-21737850
chr14	23339893	23342151	87961	111.466	chr14:23341145-23341171
chr14	23397697	23400955	92353.8	97.1755	chr14:23398837-23398838
chr14	23524752	23529434	96746.7	51.4458	chr14:23527319-23527371
chr14	23563296	23565488	92076.6	148.621	chr14:23564422-23564424
chr14	23754735	23756215	89667.2	151.479	chr14:23755303-23755307
chr14	23789476	23791730	116988	180.06	chr14:23790458-23790459
chr14	24562838	24565430	135934	222.932	chr14:24563562-24563563
chr14	24582463	24584999	162595	162.912	chr14:24584178-24584179
chr14	31494267	31496433	127854	234.364	chr14:31495900-31495909
chr14	35014574	35018400	948281	891.728	chr14:35016491-35016492
chr14	35022870	35026837	960394	914.593	chr14:35025022-35025023
chr14	35450259	35453113	91044.9	142.905	chr14:35451925-35451937
chr14	35590495	35592537	115973	154.338	chr14:35591502-35591511
chr14	35872455	35875716	88018.1	85.7431	chr14:35873458-35873467
chr14	39642164	39645294	128703	228.648	chr14:39644161-39644197
chr14	39652698	39660773	152102	77.1688	chr14:39654085-39654092
chr14	50086146	50089584	126562	154.338	chr14:50087335-50087337
chr14	50099207	50103441	112186	105.75	chr14:50101087-50101106
chr14	50234204	50237745	86583.3	74.3107	chr14:50234444-50234453
chr14	50328429	50330939	135897	211.5	chr14:50329545-50329664
chr14	58764202	58766978	163658	262.945	chr14:58764872-58764875
chr14	60714760	60717135	83648.1	82.885	chr14:60715993-60716062
chr14	64107970	64109631	84588.4	125.757	chr14:64108567-64108575
chr14	67825524	67828052	103057	165.77	chr14:67826970-67826979
chr14	69864109	69866143	91513.6	117.182	chr14:69865048-69865064
chr14	70233119	70235211	128437	174.344	chr14:70234313-70234333
chr14	70238416	70241547	96898.2	74.3107	chr14:70239434-70239438
chr14	70242378	70247003	80609.9	51.4458	chr14:70243777-70243783
chr14	73391951	73394345	88504	100.034	chr14:73393000-73393004
chr14	74218030	74229312	292550	188.635	chr14:74227005-74227011
chr14	75743590	75749068	223864	188.635	chr14:75745526-75745616
chr14	77786023	77788302	123859	188.635	chr14:77787593-77787597
chr14	81686644	81688931	128214	194.351	chr14:81687523-81687528
chr14	90862859	90866479	141690	154.338	chr14:90863362-90863364
chr14	100749478	100753435	92488.2	100.034	chr14:100751652-100751685
chr14	100792066	100807681	827895	165.77	chr14:100798895-100798899
chr14	100840149	100843893	244816	277.236	chr14:100841991-100841992
chr14	102177419	102181007	145580	108.608	chr14:102179502-102179506
chr14	102226597	102228120	101966	145.763	chr14:102227743-102227745
chr14	102413660	102415611	117617	174.344	chr14:102414486-102414539
chr14	102536947	102547719	303159	114.324	chr14:102543887-102544006
chr14	102551371	102555216	133382	145.763	chr14:102553401-102553410
chr14	103057071	103061144	102429	102.892	chr14:103058830-103058839
chr14	103799703	103802018	125628	182.919	chr14:103800542-103800550
chr14	103803377	103817348	411123	91.4593	chr14:103811634-103811693
chr14	103982242	103989351	229691	91.4593	chr14:103987586-103987587
chr14	105218412	105220018	106204	251.513	chr14:105219101-105219104
chr15	23032781	23035515	126282	211.5	chr15:23034628-23034629
chr15	37390851	37395081	104206	80.0269	chr15:37393389-37393503
chr15	38543335	38545886	88466.9	102.892	chr15:38544687-38544707
chr15	41054921	41060616	113198	85.7431	chr15:41056413-41056471
chr15	41244580	41255421	750258	262.945	chr15:41245637-41245639
chr15	41407273	41409398	143037	188.635	chr15:41408518-41408527
chr15	41624339	41627204	164641	217.216	chr15:41624877-41624879
chr15	41951750	41954502	83433.7	140.047	chr15:41952757-41952761
chr15	42064783	42067851	118291	145.763	chr15:42066524-42066528
chr15	42564725	42567721	119977	208.641	chr15:42565596-42565605
chr15	42866872	42868388	87060.7	154.338	chr15:42867604-42867607
chr15	44037853	44040548	83510.9	94.3174	chr15:44038488-44038532
chr15	44067197	44071801	84948.5	54.3039	chr15:44068932-44068936
chr15	44082907	44085903	88021	200.067	chr15:44084345-44084349
chr15	44089402	44094702	104052	80.0269	chr15:44092728-44092795
chr15	44176657	44184797	122958	57.162	chr15:44179932-44179987
chr15	44718360	44720763	129472	211.5	chr15:44719394-44719396
chr15	44828040	44830359	178589	288.668	chr15:44829212-44829213
chr15	45018220	45021851	126242	122.898	chr15:45021188-45021195
chr15	45489825	45493871	94274.4	68.5945	chr15:45490860-45492666
chr15	49461708	49464409	79695.3	114.324	chr15:49462343-49462628
chr15	50552251	50554433	164564	288.668	chr15:50553230-50553234
chr15	50645491	50648367	131147	134.331	chr15:50647188-50647197
chr15	50977322	50979903	86446.2	105.75	chr15:50978800-50978802
chr15	52310713	52313879	110491	134.331	chr15:52311440-52311444
chr15	55487984	55490480	115407	162.912	chr15:55489304-55489312
chr15	59062638	59064415	99187.6	171.486	chr15:59063339-59063347
chr15	59224776	59226785	88927	125.757	chr15:59225713-59225722
chr15	60689059	60691853	124745	134.331	chr15:60690270-60690277
chr15	63794849	63798611	204174	222.932	chr15:63796575-63796577
chr15	64124953	64127989	161074	254.371	chr15:64126383-64126385
chr15	64437746	64452061	367995	100.034	chr15:64443680-64443824
chr15	64454214	64456870	164358	305.817	chr15:64455354-64455357
chr15	64672006	64674928	88381.1	154.338	chr15:64673521-64673555
chr15	65587509	65591071	595314	828.85	chr15:65588822-65588823
chr15	65595282	65598789	610239	774.546	chr15:65597479-65597486
chr15	65809015	65810634	91799.4	174.344	chr15:65809814-65809823
chr15	66082592	66085563	145034	180.06	chr15:66084683-66084687
chr15	66787381	66798065	507476	251.513	chr15:66790261-66790531
chr15	68569776	68572196	95746.4	122.898	chr15:68570436-68570445
chr15	69744302	69751968	296005	265.804	chr15:69745206-69745209
chr15	70389115	70392494	83262.2	85.7431	chr15:70390240-70390244
chr15	72520289	72524996	149950	145.763	chr15:72523556-72523557
chr15	72764999	72767948	175433	171.486	chr15:72766456-72766465
chr15	74906431	74910103	82499.1	68.5945	chr15:74907756-74907763
chr15	75051344	75053477	120895	160.054	chr15:75052587-75052654
chr15	75197852	75200346	88375.4	128.615	chr15:75199247-75199249
chr15	75228993	75231376	80272.6	165.77	chr15:75230381-75230389
chr15	75659657	75661671	105158	154.338	chr15:75660668-75660677
chr15	75742165	75749801	392629	214.358	chr15:75743420-75743423
chr15	76628149	76630358	126631	174.344	chr15:76628946-76628947
chr15	77711424	77714065	95472	85.7431	chr15:77713004-77713013
chr15	78729180	78731484	84071.1	102.892	chr15:78730443-78730447
chr15	79164643	79167101	136314	154.338	chr15:79165443-79165450
chr15	82755035	82765823	130284	34.2972	chr15:82758302-82758321
chr15	83132010	83138997	98012.8	40.0134	chr15:83136919-83137095
chr15	84857730	84871457	219110	60.0201	chr15:84868814-84868823
chr15	85196284	85203203	149361	77.1688	chr15:85197610-85197617
chr15	85522936	85525527	95840.7	100.034	chr15:85524204-85524207
chr15	89861485	89870878	162529	37.1553	chr15:89861807-89866432
chr15	89877230	89878944	152080	205.783	chr15:89878326-89878328
chr15	91443861	91447795	108479	94.3174	chr15:91445751-91445797
chr15	91472743	91476796	91227.7	82.885	chr15:91473442-91473450
chr15	91497720	91502243	125914	180.06	chr15:91498305-91498306
chr15	91534365	91538561	97569.8	100.034	chr15:91537861-91537887
chr15	93344479	93348710	146086	291.526	chr15:93347402-93347410
chr15	93351364	93354325	124748	165.77	chr15:93352675-93352684
chr15	93425100	93426756	100425	188.635	chr15:93425786-93425787
chr15	93442319	93444306	118008	177.202	chr15:93443492-93443496
chr15	93445835	93448719	135165	242.939	chr15:93447473-93447474
chr15	93455893	93462094	118520	65.7364	chr15:93461039-93461054
chr15	101816103	101818683	108474	122.898	chr15:101817543-101817605
chr15	102491771	102497089	91796.5	71.4526	chr15:102494431-102494444
chr15	102519188	102521395	708223	3689.81	chr15:102521320-102521322
chr16	125572	128950	80495.5	74.3107	chr16:126977-126992
chr16	315333	321981	80644.2	42.8715	chr16:319339-319352
chr16	415445	422068	104784	37.1553	chr16:416670-416686
chr16	636555	642001	266838	314.391	chr16:639624-639627
chr16	685574	688352	113650	171.486	chr16:686912-686953
chr16	725666	732731	225716	134.331	chr16:730113-730234
chr16	768974	784568	333729	91.4593	chr16:771342-771451
chr16	1428100	1430576	83379.4	120.04	chr16:1429293-1429307
chr16	1659821	1663101	87146.3	131.473	chr16:1662138-1662145
chr16	1755082	1759579	98801.7	54.3039	chr16:1755903-1756011
chr16	1816648	1824207	226373	120.04	chr16:1823250-1823324
chr16	1830851	1838703	148607	160.054	chr16:1832803-1832888
chr16	2008537	2017355	512744	231.506	chr16:2014885-2014889
chr16	2033096	2036564	103546	134.331	chr16:2033981-2034103
chr16	2041573	2044441	115533	128.615	chr16:2042430-2042434
chr16	2196928	2206747	508465	345.83	chr16:2205451-2205460
chr16	2253600	2256878	124516	174.344	chr16:2255512-2255584
chr16	2259588	2267728	242924	254.371	chr16:2265080-2265084
chr16	2271982	2274896	127017	174.344	chr16:2273467-2273510
chr16	2279913	2299260	498747	114.324	chr16:2284196-2284209
chr16	2300302	2306268	187157	214.358	chr16:2301584-2301593
chr16	2317450	2319467	137126	180.06	chr16:2318329-2318344
chr16	2508599	2511043	81104.4	114.324	chr16:2510049-2510053
chr16	2562925	2572228	324143	171.486	chr16:2563831-2563840
chr16	2579190	2583231	93551.4	85.7431	chr16:2582001-2582031
chr16	2586067	2588728	101114	154.338	chr16:2587868-2587870
chr16	2800977	2804874	251725	305.817	chr16:2802777-2802778
chr16	2816614	2830877	306660	102.892	chr16:2827281-2827285
chr16	2932258	2934050	109302	202.925	chr16:2932886-2933109
chr16	2954005	2958034	212720	268.662	chr16:2955610-2955614
chr16	3013332	3026056	391729	185.777	chr16:3019119-3019168
chr16	3070324	3082408	251736	128.615	chr16:3074090-3074094
chr16	3173690	3178223	79755.3	94.3174	chr16:3174504-3174624
chr16	4320780	4323637	106633	97.1755	chr16:4321814-4321894
chr16	4400173	4403182	82784.9	142.905	chr16:4401382-4401385
chr16	4474390	4476874	193013	342.972	chr16:4475587-4475590
chr16	4502035	4507931	108471	42.8715	chr16:4503937-4506035
chr16	4653495	4669264	283087	162.912	chr16:4666367-4666376
chr16	4740288	4744790	118091	85.7431	chr16:4744054-4744081
chr16	4851700	4855644	106058	108.608	chr16:4852867-4852907
chr16	5147171	5148858	90950.5	217.216	chr16:5148114-5148115
chr16	8158916	8161608	117085	145.763	chr16:8159539-8159542
chr16	8960826	8963819	137641	177.202	chr16:8962820-8962822
chr16	9146091	9150412	101877	88.6012	chr16:9147200-9147296
chr16	9183803	9187872	239812	420.141	chr16:9185439-9185448
chr16	9189217	9192924	85491.5	77.1688	chr16:9191722-9191730
chr16	9216061	9220867	82619.1	51.4458	chr16:9219930-9219931
chr16	9227732	9234267	101568	48.5877	chr16:9229855-9229882
chr16	11337893	11344453	93925.8	34.2972	chr16:11343210-11343398
chr16	11348921	11350960	146801	268.662	chr16:11349880-11349889
chr16	11834630	11838314	115736	140.047	chr16:11836690-11836693
chr16	15067448	15070715	98275.8	131.473	chr16:15068802-15068810
chr16	15665744	15671579	235630	168.628	chr16:15670899-15670903
chr16	15683963	15685793	89475.8	148.621	chr16:15684980-15684984
chr16	15735978	15737811	96743.9	148.621	chr16:15736754-15736804
chr16	16665160	16668985	116216	91.4593	chr16:16666604-16666812
chr16	18789553	18796332	239920	114.324	chr16:18792145-18792149
chr16	18801050	18805486	183639	277.236	chr16:18801679-18801686
chr16	18811502	18814760	134774	225.79	chr16:18812956-18812960
chr16	18936329	18938963	102694	102.892	chr16:18937357-18937361
chr16	21511920	21515374	134376	137.189	chr16:21513303-21513305
chr16	21517915	21532835	347554	205.783	chr16:21531529-21531531
chr16	21547262	21549013	96538.2	171.486	chr16:21548204-21548205
chr16	21963810	21965252	118420	277.236	chr16:21964547-21964556
chr16	22200098	22204376	169337	211.5	chr16:22202244-22202248
chr16	22306971	22310199	120029	131.473	chr16:22308657-22308706
chr16	23567663	23570154	109171	177.202	chr16:23568751-23568755
chr16	23911446	23914690	100282	85.7431	chr16:23913027-23913038
chr16	23959345	23964493	177840	288.668	chr16:23963753-23963756
chr16	24549950	24552404	139784	191.493	chr16:24550466-24550593
chr16	25268222	25269893	101428	160.054	chr16:25269168-25269172
chr16	28833078	28836854	258535	285.81	chr16:28835577-28835586
chr16	28843424	28860723	768852	237.222	chr16:28857725-28857807
chr16	28873962	28876006	98690.3	134.331	chr16:28874780-28874782
chr16	29605587	29608558	150371	171.486	chr16:29606465-29606468
chr16	29611041	29625860	362973	108.608	chr16:29625008-29625011
chr16	29633285	29635148	85485.9	142.905	chr16:29634366-29634371
chr16	29815725	29817803	155138	188.635	chr16:29817105-29817149
chr16	29820309	29823667	92162.3	94.3174	chr16:29822823-29822866
chr16	29953871	29956019	126911	165.77	chr16:29955147-29955149
chr16	30075043	30078597	107642	142.905	chr16:30076879-30076893
chr16	30204009	30206392	96215.2	91.4593	chr16:30204990-30204999
chr16	30345426	30347404	98593.1	160.054	chr16:30346275-30346284
chr16	30365498	30368629	93317	94.3174	chr16:30366776-30366790
chr16	30381163	30382938	100514	188.635	chr16:30382135-30382139
chr16	30452098	30457907	179637	108.608	chr16:30457152-30457156
chr16	30537308	30539290	91922.3	108.608	chr16:30538456-30538586
chr16	30668482	30671204	314874	451.58	chr16:30669795-30669797
chr16	30708791	30711410	290492	322.966	chr16:30709969-30709971
chr16	30771502	30774292	80529.8	65.7364	chr16:30773595-30773667
chr16	30784179	30792548	257146	165.77	chr16:30786910-30786914
chr16	30904839	30909216	99250.4	85.7431	chr16:30908116-30908120
chr16	30932242	30935608	180784	245.797	chr16:30934354-30934356
chr16	30967122	30970538	193119	200.067	chr16:30968767-30968818
chr16	30991550	30997599	82867.8	42.8715	chr16:30996620-30996669
chr16	31082815	31086772	102340	88.6012	chr16:31085035-31085044
chr16	31127964	31129749	115290	217.216	chr16:31129015-31129022
chr16	31190499	31194487	445164	400.134	chr16:31191454-31191458
chr16	31195980	31216589	953991	222.932	chr16:31213058-31213148
chr16	31469003	31472588	230309	311.533	chr16:31471096-31471100
chr16	33956469	33960135	80635.6	60.0201	chr16:33958214-33958237
chr16	46721739	46725893	205197	194.351	chr16:46723263-46723270
chr16	48397904	48401944	260087	282.952	chr16:48399939-48399940
chr16	50278565	50280935	114298	151.479	chr16:50279555-50279559
chr16	53164151	53165732	131507	300.101	chr16:53164692-53164701
chr16	54961630	54965515	111912	91.4593	chr16:54962883-54962887
chr16	56964180	56986080	1157600	451.58	chr16:56966161-56966162
chr16	57715761	57717481	88935.6	165.77	chr16:57716711-57716715
chr16	58540472	58552680	237496	165.77	chr16:58549506-58549570
chr16	58662564	58665226	156981	222.932	chr16:58664105-58664129
chr16	67595363	67597764	272374	360.121	chr16:67596317-67596318
chr16	67879958	67881758	85620.2	140.047	chr16:67880593-67880599
chr16	67967501	67972056	113315	91.4593	chr16:67969553-67969638
chr16	67975268	67986197	171077	42.8715	chr16:67976642-67976783
chr16	68117424	68120867	121701	117.182	chr16:68118670-68118674
chr16	69164834	69167300	91853.7	120.04	chr16:69166482-69166483
chr16	69344049	69346151	80095.5	114.324	chr16:69345234-69345238
chr16	69362921	69365647	105264	154.338	chr16:69364549-69364553
chr16	69598248	69601515	96255.1	82.885	chr16:69600041-69600050
chr16	69759600	69761594	161468	320.107	chr16:69760527-69760528
chr16	70281761	70294479	688551	360.121	chr16:70285962-70285971
chr16	70319426	70324469	257852	368.695	chr16:70323407-70323411
chr16	70461128	70463366	157616	320.107	chr16:70462406-70462410
chr16	70469757	70474263	114401	120.04	chr16:70473017-70473021
chr16	70556684	70561221	157613	177.202	chr16:70557732-70557733
chr16	70604101	70618797	344364	82.885	chr16:70614312-70614318
chr16	71841322	71843787	91805.1	140.047	chr16:71842962-71842971
chr16	81037792	81041703	204269	297.243	chr16:81040735-81040739
chr16	84047062	84048263	105550	248.655	chr16:84047815-84047824
chr16	84149443	84151626	103903	154.338	chr16:84150235-84150239
chr16	84172011	84175284	102246	117.182	chr16:84173081-84173143
chr16	85568600	85570930	83553.8	97.1755	chr16:85569185-85569187
chr16	85585327	85589617	206115	180.06	chr16:85587433-85587441
chr16	85599106	85606943	281174	157.196	chr16:85600964-85600986
chr16	85633063	85636940	84439.7	54.3039	chr16:85635199-85635207
chr16	85638614	85651201	435923	242.939	chr16:85646996-85646998
chr16	85681491	85686815	158725	148.621	chr16:85686648-85686657
chr16	85705103	85718974	269291	68.5945	chr16:85716102-85716105
chr16	87416340	87418804	105152	157.196	chr16:87417618-87417627
chr16	87421371	87422989	113632	294.385	chr16:87422179-87422185
chr16	87424732	87443806	745298	451.58	chr16:87425784-87425785
chr16	87839595	87841550	121932	191.493	chr16:87840646-87840648
chr16	87853110	87870281	653359	122.898	chr16:87857640-87857644
chr16	87874947	87882964	169994	45.7296	chr16:87878931-87878944
chr16	87886653	87905407	724297	268.662	chr16:87888231-87888236
chr16	87983638	87986006	104309	200.067	chr16:87984722-87984748
chr16	88700064	88710555	188783	57.162	chr16:88706124-88706133
chr16	88771646	88783798	350409	85.7431	chr16:88772638-88772981
chr16	88787504	88794924	109828	45.7296	chr16:88789717-88789726
chr16	88803577	88807505	102017	94.3174	chr16:88804067-88804119
chr16	88820629	88838519	448193	288.668	chr16:88837424-88837512
chr16	88839162	88841931	163335	268.662	chr16:88840256-88840270
chr16	88845765	88852460	196426	94.3174	chr16:88851738-88851742
chr16	88868233	88879971	582259	345.83	chr16:88878619-88878621
chr16	88928071	88942318	427629	94.3174	chr16:88934452-88934453
chr16	89058354	89060284	120703	137.189	chr16:89059228-89059268
chr16	89069080	89071277	85525.9	134.331	chr16:89070619-89070664
chr16	89258374	89260578	92485.3	180.06	chr16:89259262-89259264
chr16	89325481	89334276	120249	31.4391	chr16:89331794-89333051
chr16	89354544	89363063	173861	60.0201	chr16:89356066-89356067
chr16	89386059	89390847	109871	80.0269	chr16:89386723-89386732
chr16	89396943	89403279	80792.8	42.8715	chr16:89400299-89401887
chr16	89544635	89559718	357228	248.655	chr16:89557123-89557128
chr16	89571543	89575706	167999	125.757	chr16:89574724-89574727
chr16	89628298	89639628	459200	157.196	chr16:89632065-89632112
chr16	89765857	89769924	152963	200.067	chr16:89768300-89768327
chr16	89783661	89791530	202051	100.034	chr16:89787879-89787883
chr16	89793581	89801059	142776	74.3107	chr16:89799291-89799298
chr16	89939248	89941504	106236	160.054	chr16:89940532-89940534
chr16	89983888	89990495	200041	100.034	chr16:89988162-89988171
chr17	1293424	1297893	91202	54.3039	chr17:1295542-1295551
chr17	1550759	1553958	139647	154.338	chr17:1553203-1553212
chr17	1617630	1622030	251913	214.358	chr17:1619771-1619774
chr17	2294936	2305972	439799	160.054	chr17:2303246-2303266
chr17	2586964	2594131	85491.5	37.1553	chr17:2590322-2590383
chr17	3819534	3841008	508590	85.7431	chr17:3825394-3825403
chr17	3847434	3851586	87280.7	74.3107	chr17:3848232-3848637
chr17	4842655	4849377	135997	88.6012	chr17:4843527-4843533
chr17	4850367	4854537	114838	91.4593	chr17:4852206-4852210
chr17	4870142	4873242	211877	308.675	chr17:4870834-4870843
chr17	5389242	5391045	84579.8	145.763	chr17:5390001-5390049
chr17	7117161	7121010	132036	160.054	chr17:7117981-7118035
chr17	7154581	7156212	100602	140.047	chr17:7155405-7155532
chr17	7209612	7211620	158725	300.101	chr17:7210746-7210750
chr17	7215299	7220124	119963	68.5945	chr17:7218425-7218434
chr17	7385958	7390189	259719	240.081	chr17:7387764-7387766
chr17	7475115	7492602	943766	308.675	chr17:7482645-7482648
chr17	7588809	7592333	209184	254.371	chr17:7589530-7589587
chr17	7736637	7748341	430281	197.209	chr17:7742166-7742178
chr17	7757828	7762651	274201	265.804	chr17:7760795-7760804
chr17	8074706	8080237	363411	385.844	chr17:8076686-8076690
chr17	8129234	8132031	117059	154.338	chr17:8130012-8130021
chr17	8533776	8535116	84931.4	145.763	chr17:8534381-8534467
chr17	16118127	16121534	88312.5	85.7431	chr17:16118664-16118704
chr17	16283578	16287917	105535	122.898	chr17:16284350-16284351
chr17	16341212	16355568	479044	408.709	chr17:16342220-16342222
chr17	17139283	17141919	96623.8	171.486	chr17:17140686-17140713
chr17	17706734	17716495	204057	51.4458	chr17:17711057-17715511
chr17	17739119	17742332	90104.5	94.3174	chr17:17739774-17739816
chr17	18085541	18088181	93602.8	137.189	chr17:18086845-18086852
chr17	18964055	18968875	1263300	631.641	chr17:18965503-18965507
chr17	19013597	19017118	789614	774.546	chr17:19015548-19015549
chr17	19090513	19094951	1206040	625.924	chr17:19091727-19091728
chr17	20768787	20779018	331639	345.83	chr17:20771637-20771640
chr17	20898902	20907040	132493	65.7364	chr17:20900822-20900831
chr17	20945142	20947330	173570	280.094	chr17:20946526-20946530
chr17	21514829	21516809	206609	308.675	chr17:21516013-21516016
chr17	21527050	21530863	81601.6	54.3039	chr17:21527644-21529042
chr17	25396541	25411620	377750	77.1688	chr17:25409402-25409406
chr17	25415279	25421929	643427	737.39	chr17:25416473-25416476
chr17	25658976	25661298	88801.2	131.473	chr17:25660025-25660034
chr17	25927670	25930766	89372.8	102.892	chr17:25929908-25929909
chr17	26660360	26663357	85563	108.608	chr17:26662653-26662671
chr17	26896910	26901415	99870.6	68.5945	chr17:26898544-26898600
chr17	26925362	26929486	114658	122.898	chr17:26926232-26926284
chr17	26970479	26974906	99707.7	111.466	chr17:26972336-26972343
chr17	27036975	27039803	183179	194.351	chr17:27038458-27038462
chr17	27045613	27056467	956873	345.83	chr17:27053810-27053821
chr17	27069852	27078772	299064	122.898	chr17:27070723-27070960
chr17	27228268	27231441	112003	188.635	chr17:27230153-27230155
chr17	27276753	27280727	164984	205.783	chr17:27278797-27278801
chr17	27619245	27621911	150905	180.06	chr17:27621158-27621162
chr17	29151151	29153605	87989.5	88.6012	chr17:29152949-29152957
chr17	30330560	30336547	105761	97.1755	chr17:30334410-30334417
chr17	30675328	30678360	115585	122.898	chr17:30677450-30677538
chr17	30680175	30686115	83925.3	34.2972	chr17:30684944-30685000
chr17	30712478	30717889	94977.5	42.8715	chr17:30713182-30713198
chr17	33306103	33309054	127763	131.473	chr17:33307842-33307849
chr17	33414303	33417568	101694	94.3174	chr17:33416094-33416103
chr17	34135024	34137468	167999	280.094	chr17:34136341-34136343
chr17	34889555	34892572	122796	131.473	chr17:34890704-34890707
chr17	34899988	34902509	187640	254.371	chr17:34901227-34901229
chr17	34956599	34959341	83036.4	74.3107	chr17:34957924-34957959
chr17	35715258	35717388	102103	154.338	chr17:35716168-35716172
chr17	36570355	36574006	109557	97.1755	chr17:36571781-36571789
chr17	36880399	36888525	127711	45.7296	chr17:36886798-36886807
chr17	36906789	36909655	89124.2	94.3174	chr17:36908817-36908824
chr17	36954702	36956944	195066	311.533	chr17:36955965-36956136
chr17	37001888	37007585	109522	71.4526	chr17:37004666-37004741
chr17	37025183	37027157	106462	114.324	chr17:37026256-37026260
chr17	37353949	37357500	79981.1	131.473	chr17:37356550-37356553
chr17	37557075	37560071	109425	97.1755	chr17:37558228-37558232
chr17	38254176	38258027	90533.2	105.75	chr17:38255367-38255449
chr17	38295818	38297483	157610	237.222	chr17:38296541-38296543
chr17	38443050	38445454	121987	200.067	chr17:38444058-38444060
chr17	38462197	38475317	344901	74.3107	chr17:38465537-
chr17	39833293	39836286	436638	400.134	chr17:39835266-39835268
chr17	39843978	39852202	1016680	620.208	chr17:39845525-39845528
chr17	40117323	40119397	85483	117.182	chr17:40118826-40118827
chr17	40121416	40128618	93934.3	40.0134	chr17:40125429-40125437
chr17	40339663	40347248	125110	40.0134	chr17:40342341-40346274
chr17	40427141	40430007	80961.4	60.0201	chr17:40427813-40428584
chr17	40457306	40468754	523896	262.945	chr17:40464828-40464830
chr17	40728585	40731087	82081.8	88.6012	chr17:40729983-40730028
chr17	40828386	40831331	117528	174.344	chr17:40830344-40830353
chr17	41148918	41150990	83279.4	134.331	chr17:41150417-41150422
chr17	41154834	41160977	93277	57.162	chr17:41158850-41159089
chr17	41171614	41175186	91059.1	85.7431	chr17:41173301-41173310
chr17	41275918	41281004	171175	217.216	chr17:41277544-41277551
chr17	41320976	41324208	144677	134.331	chr17:41323007-41323016
chr17	41392174	41395683	527803	614.492	chr17:41393500-41393501
chr17	41399377	41401321	121727	185.777	chr17:41400701-41400702
chr17	41443957	41446658	207415	314.391	chr17:41445204-41445207
chr17	41465480	41467358	114516	257.229	chr17:41466203-41466206
chr17	42275116	42278283	136514	142.905	chr17:42277448-42277571
chr17	43136892	43139860	122495	220.074	chr17:43138719-43138759
chr17	43223966	43231300	535554	477.303	chr17:43225829-43225838
chr17	43238104	43240009	96280.9	134.331	chr17:43238995-43239086
chr17	44177449	44181804	94688.9	105.75	chr17:44178638-44178649
chr17	44266440	44273069	330491	257.229	chr17:44271355-44271391
chr17	45725458	45728707	209465	334.398	chr17:45727043-45727050
chr17	46124152	46126871	248343	331.54	chr17:46125902-46125911
chr17	46695603	46706487	330583	225.79	chr17:46703858-46703867
chr17	46969054	46970961	103715	202.925	chr17:46970001-46970004
chr17	47072193	47075493	158202	151.479	chr17:47073607-47073609
chr17	47784333	47788053	150350	225.79	chr17:47785545-47785553
chr17	47816060	47821698	200444	391.56	chr17:47817279-47817303
chr17	47840289	47842614	89261.4	217.216	chr17:47841611-47841677
chr17	47865370	47867228	103858	151.479	chr17:47866389-47866391
chr17	48784229	48787018	82970.7	105.75	chr17:48785046-48785055
chr17	48942436	48945472	137718	197.209	chr17:48943640-48943644
chr17	49242017	49246994	108259	108.608	chr17:49243789-49243865
chr17	49336767	49339095	154518	297.243	chr17:49337770-49337774
chr17	56063985	56067652	252819	362.979	chr17:56065852-56065853
chr17	56069610	56075283	89712.9	60.0201	chr17:56073220-56073224
chr17	56082491	56085641	168277	162.912	chr17:56084751-56084884
chr17	56159632	56163449	113189	165.77	chr17:56160901-56160903
chr17	56397439	56410954	1381530	328.682	chr17:56407222-56407227
chr17	56411877	56417887	130489	77.1688	chr17:56415529-56415550
chr17	56707552	56710210	551565	760.255	chr17:56708779-56708788
chr17	56734355	56737644	616924	854.573	chr17:56736242-56736245
chr17	56755554	56758190	474022	677.37	chr17:56756708-56756710
chr17	57182488	57185505	95306.2	202.925	chr17:57184370-57184374
chr17	57230908	57234120	179572	251.513	chr17:57232808-57232815
chr17	57695904	57699048	265718	317.249	chr17:57696775-57696965
chr17	57777674	57786168	208816	162.912	chr17:57784895-57784896
chr17	57914426	57916086	108654	188.635	chr17:57915158-57915161
chr17	57917737	57929535	483845	145.763	chr17:57926455-57926464
chr17	57968923	57971204	91179.2	140.047	chr17:57970488-57970491
chr17	58676849	58680123	102454	122.898	chr17:58677511-58677512
chr17	61698834	61700356	92268.1	157.196	chr17:61699552-61699554
chr17	61817568	61820867	109757	117.182	chr17:61819253-61819257
chr17	61848756	61853508	264826	368.695	chr17:61851199-61851208
chr17	61894616	61906225	315865	282.952	chr17:61904771-61904778
chr17	62159191	62163746	98844.6	108.608	chr17:62159734-62159739
chr17	62222543	62226779	215109	240.081	chr17:62223257-62223260
chr17	62490852	62504086	1454900	537.323	chr17:62493614-62493615
chr17	66039600	66046976	113267	40.0134	chr17:66043049-66043242
chr17	66452990	66455094	96349.5	168.628	chr17:66453898-66453902
chr17	72207550	72211660	115382	102.892	chr17:72209446-72209500
chr17	73029079	73033224	85714.4	71.4526	chr17:73031299-73031323
chr17	73126426	73131695	107473	77.1688	chr17:73127144-73127155
chr17	73149212	73152048	210005	380.128	chr17:73150719-73150728
chr17	73235561	73240404	84351.1	82.885	chr17:73236786-73236809
chr17	73266147	73269543	95574.9	97.1755	chr17:73266898-73266902
chr17	73764698	73776348	1023740	374.411	chr17:73775923-73775924
chr17	73779103	73782485	235662	371.553	chr17:73781016-73781060
chr17	73810475	73831065	589726	88.6012	chr17:73813503-73813512
chr17	73839212	73842021	121226	102.892	chr17:73841392-73841401
chr17	74260978	74277141	617567	154.338	chr17:74261375-74261379
chr17	74348708	74351467	84211.1	117.182	chr17:74350068-74350098
chr17	74379018	74384275	108062	54.3039	chr17:74380667-74380670
chr17	74562466	74567232	101685	60.0201	chr17:74563147-74563188
chr17	74721006	74735324	874133	428.715	chr17:74733442-74733444
chr17	76108285	76115187	97729.9	42.8715	chr17:76108765-76108788
chr17	76122979	76125693	82796.4	111.466	chr17:76124962-76124971
chr17	76163722	76176807	250104	62.8783	chr17:76165651-76165710
chr17	76182052	76184390	94383.1	154.338	chr17:76183340-76183343
chr17	76354907	76357655	92754	108.608	chr17:76356292-76356293
chr17	76835641	76838344	90527.5	114.324	chr17:76837025-76837105
chr17	77802962	77814340	723145	240.081	chr17:77810180-77810184
chr17	79007990	79010602	81590.2	128.615	chr17:79009028-79009029
chr17	79471518	79482923	1397860	460.154	chr17:79479822-79479827
chr17	79517652	79522290	132739	77.1688	chr17:79519974-79520052
chr17	79677038	79690505	345076	97.1755	chr17:79679211-79679304
chr17	79795093	79806237	261428	74.3107	chr17:79799070-79799079
chr17	79810717	79820331	416340	414.425	chr17:79818733-79818734
chr17	79821249	79831379	576234	240.081	chr17:79829192-79829199
chr17	79847490	79850549	82041.8	114.324	chr17:79849661-79849716
chr17	79859627	79864944	96315.1	62.8783	chr17:79861366-79861439
chr17	79874532	79878993	105915	57.162	chr17:79875852-79876337
chr17	79879997	79894154	345244	154.338	chr17:79885925-79885932
chr17	79978474	79982112	93568.5	108.608	chr17:79980991-79981000
chr17	80028644	80051595	397410	74.3107	chr17:80035225-80035245
chr17	80053925	80057666	205075	225.79	chr17:80056322-80056326
chr17	80195436	80199381	93199.8	57.162	chr17:80197000-80197001
chr17	80415247	80417432	112132	177.202	chr17:80416396-80416399
chr17	81194903	81195162	117631	780.262	chr17:81195015-81195017
chr18	63613	64117	214392	1063.21	chr18:63700-63703
chr18	157692	159710	157310	282.952	chr18:158718-158722
chr18	656789	659351	103412	114.324	chr18:658272-658273
chr18	665748	673266	99864.9	42.8715	chr18:670429-670438
chr18	710419	713754	114213	134.331	chr18:712625-712639
chr18	715186	720559	99533.4	77.1688	chr18:718584-718605
chr18	810948	813616	227276	291.526	chr18:812469-812475
chr18	2653951	2657300	120026	122.898	chr18:2655802-2655867
chr18	3245634	3249630	357411	408.709	chr18:3247548-3247745
chr18	3259774	3264908	159665	125.757	chr18:3262049-3262053
chr18	3447527	3453738	200847	111.466	chr18:3449900-3449974
chr18	3593142	3597796	172887	128.615	chr18:3594183-3594339
chr18	3601375	3613122	649569	431.573	chr18:3603464-3603471
chr18	3621650	3626547	305431	354.405	chr18:3624218-3624227
chr18	3651514	3656765	196577	231.506	chr18:3652957-3652961
chr18	9135233	9139872	302333	360.121	chr18:9136832-9136833
chr18	9802279	9805120	106970	160.054	chr18:9803636-9803644
chr18	9911972	9915599	312156	320.107	chr18:9913741-9913798
chr18	9950045	9954113	116308	97.1755	chr18:9953227-9953235
chr18	9958404	9967312	188023	62.8783	chr18:9960579-9960588
chr18	11979946	11982054	92113.8	142.905	chr18:11980935-11981244
chr18	12375964	12378322	104592	145.763	chr18:12377376-12377379
chr18	12946969	12949107	201233	385.844	chr18:12948031-12948033
chr18	19179556	19181302	99905	194.351	chr18:19180789-19180793
chr18	23668695	23671406	145357	214.358	chr18:23670778-23670792
chr18	29671285	29673666	146569	188.635	chr18:29672499-29672508
chr18	33708866	33710283	83282.2	162.912	chr18:33709676-33709690
chr18	33762864	33769082	154226	80.0269	chr18:33768161-33768302
chr18	34408252	34410688	85365.8	105.75	chr18:34409132-34409136
chr18	47012445	47014676	90350.4	114.324	chr18:47013712-47013778
chr18	48723548	48724878	97732.9	177.202	chr18:48724513-48724517
chr18	55256430	55265014	112249	65.7364	chr18:55260945-55261034
chr19	197248	201356	178203	114.324	chr19:200433-200434
chr19	571032	576643	197846	180.06	chr19:572429-572438
chr19	603508	606190	139178	157.196	chr19:605451-605460
chr19	795890	823182	1328950	494.452	chr19:797382-797387
chr19	858813	863343	182741	117.182	chr19:862381-862382
chr19	875395	880576	83116.4	51.4458	chr19:878029-878031
chr19	916383	920556	95120.5	77.1688	chr19:917214-917223
chr19	923417	926879	102011	88.6012	chr19:925375-925455
chr19	1001003	1005121	86760.5	54.3039	chr19:1004607-1004608
chr19	1019590	1022631	94714.7	162.912	chr19:1021633-1021641
chr19	1038965	1042983	116502	80.0269	chr19:1039996-1040005
chr19	1043962	1046061	90073.1	140.047	chr19:1045234-1045238
chr19	1061648	1066320	199850	400.134	chr19:1063226-1063227
chr19	1080012	1083713	206255	282.952	chr19:1082468-1082515
chr19	1103186	1105427	110917	154.338	chr19:1104073-1104082
chr19	1110989	1116670	124682	85.7431	chr19:1113383-1113386
chr19	1207055	1209449	116974	174.344	chr19:1207932-1207940
chr19	1231028	1238808	103326	42.8715	chr19:1234862-1234872
chr19	1243371	1254119	347179	171.486	chr19:1248577-1249314
chr19	1257557	1282676	855195	391.56	chr19:1269329-1269331
chr19	1396147	1402156	101485	42.8715	chr19:1397136-1397140
chr19	1437605	1448508	378173	154.338	chr19:1445378-1445382
chr19	1451062	1454673	83007.8	54.3039	chr19:1453362-1453371
chr19	1589422	1593449	81604.5	77.1688	chr19:1592441-1592445
chr19	1604008	1606781	98127.2	134.331	chr19:1605625-1605628
chr19	1652506	1653960	81998.9	200.067	chr19:1652722-1652898
chr19	1811416	1813756	153331	240.081	chr19:1812774-1812775
chr19	1853211	1858728	144977	91.4593	chr19:1857214-1857228
chr19	1861360	1867191	195857	228.648	chr19:1863957-1863958
chr19	2033392	2037145	144134	208.641	chr19:2035041-2035050
chr19	2038065	2052757	890430	511.6	chr19:2051214-2051216
chr19	2055248	2063202	535271	440.148	chr19:2059846-2059850
chr19	2095056	2098804	243870	322.966	chr19:2096627-2096659
chr19	2162419	2166813	124253	160.054	chr19:2163888-2163892
chr19	2233626	2239354	266750	337.256	chr19:2236625-2236652
chr19	2253306	2259353	85803	45.7296	chr19:2256363-2256421
chr19	2260730	2265164	128186	180.06	chr19:2263747-2263750
chr19	2269041	2283325	625410	145.763	chr19:2269496-2269498
chr19	2423675	2428859	169297	217.216	chr19:2427907-2427914
chr19	2473956	2478388	101403	105.75	chr19:2476369-2476373
chr19	2722542	2729250	134928	57.162	chr19:2726914-2726923
chr19	2738273	2740669	80006.8	100.034	chr19:2740005-2740050
chr19	2944294	2947623	103589	125.757	chr19:2945131-2945138
chr19	2949138	2951477	171963	231.506	chr19:2950397-2950398
chr19	3468037	3473766	100748	57.162	chr19:3471137-3471149
chr19	3760298	3763901	94385.9	174.344	chr19:3762879-3762881
chr19	3966128	3983751	1287541	391.56	chr19:3971364-3971368
chr19	4035172	4038907	170171	168.628	chr19:4035824-4035833
chr19	4065116	4067614	110163	171.486	chr19:4065685-4065686
chr19	4246142	4248710	106373	157.196	chr19:4247307-4247313
chr19	4341965	4343945	102143	148.621	chr19:4342814-4342818
chr19	4356532	4364451	135122	45.7296	chr19:4359399-4359420
chr19	4374301	4376866	225364	188.635	chr19:4374868-4374886
chr19	4442221	4448598	162354	82.885	chr19:4446086-4446095
chr19	4451277	4458571	157816	60.0201	chr19:4457855-4457857
chr19	4470754	4472675	130598	277.236	chr19:4471952-4471955
chr19	4665817	4671236	120272	85.7431	chr19:4670309-4670366
chr19	4967870	4969597	82159.1	185.777	chr19:4968984-4968988
chr19	5671040	5681609	276355	180.06	chr19:5680749-5680751
chr19	5685731	5705280	1255360	368.695	chr19:5690430-5690454
chr19	5717929	5721317	340497	334.398	chr19:5718889-5718891
chr19	5780803	5787994	150345	65.7364	chr19:5783122-5783141
chr19	5788558	5791851	194462	245.797	chr19:5790939-5790989
chr19	5827190	5829691	88792.7	148.621	chr19:5828094-5828103
chr19	6371895	6374806	217407	205.783	chr19:6372797-6372801
chr19	6424740	6426019	122072	254.371	chr19:6425220-6425229
chr19	6735584	6738731	115090	140.047	chr19:6737381-6737399
chr19	6752076	6754458	89350	154.338	chr19:6753537-6753748
chr19	7983740	7992650	336416	154.338	chr19:7985562-7985566
chr19	8007786	8011141	175979	354.405	chr19:8008778-8008787
chr19	8385480	8390374	192842	128.615	chr19:8386329-8386333
chr19	8453616	8456857	135906	171.486	chr19:8455185-8455186
chr19	8942509	8943998	83779.6	128.615	chr19:8943357-8943413
chr19	10221343	10231115	310158	142.905	chr19:10230562-10230566
chr19	10303775	10306688	96563.9	197.209	chr19:10305727-10305729
chr19	10395728	10404769	331343	117.182	chr19:10400137-10400138
chr19	10442326	10446504	201925	294.385	chr19:10444135-10444136
chr19	10761675	10767638	237926	262.945	chr19:10764914-10764917
chr19	10798874	10807946	202265	85.7431	chr19:10806638-10806642
chr19	10827824	10829819	92068	168.628	chr19:10828608-10828610
chr19	10945539	10947932	269099	422.999	chr19:10946840-10946843
chr19	11199594	11202488	123722	165.77	chr19:11201124-11201128
chr19	11232507	11240648	144034	54.3039	chr19:11238692-11238729
chr19	11242758	11255814	387055	120.04	chr19:11248785-11248799
chr19	11484152	11486546	87126.4	188.635	chr19:11485581-11485585
chr19	11615180	11617993	95269.1	145.763	chr19:11616244-11616246
chr19	12789691	12793597	148093	165.77	chr19:12792365-12792374
chr19	12847325	12848921	113944	240.081	chr19:12848078-12848086
chr19	12900028	12908815	287568	177.202	chr19:12902412-12902418
chr19	12982690	12985949	95757.8	97.1755	chr19:12983859-12983868
chr19	12995262	12999343	92551	77.1688	chr19:12996764-12996768
chr19	13024352	13031496	115387	62.8783	chr19:13030099-13030100
chr19	13048458	13050974	138544	257.229	chr19:13049277-13049329
chr19	13053949	13067068	367658	174.344	chr19:13056885-13056932
chr19	13199936	13215804	648800	305.817	chr19:13213907-13213916
chr19	13260044	13269891	867823	468.729	chr19:13263961-13263962
chr19	13273002	13276028	85888.8	71.4526	chr19:13273821-13273830
chr19	13949467	13954392	101594	62.8783	chr19:13950082-13950089
chr19	14115689	14118860	205252	194.351	chr19:14117211-14117220
chr19	14200967	14203541	113124	100.034	chr19:14201990-14202245
chr19	14246270	14249470	152031	211.5	chr19:14247613-14247621
chr19	14515021	14530855	503563	180.06	chr19:14516951-14516954
chr19	14621223	14630164	253382	257.229	chr19:14629230-14629239
chr19	15340789	15346509	121241	51.4458	chr19:15342887-15342904
chr19	15390247	15397697	175622	111.466	chr19:15392019-15392160
chr19	15488547	15491753	274804	202.925	chr19:15490388-15490406
chr19	15526957	15532652	135263	234.364	chr19:15529961-15529963
chr19	15946144	15948688	129175	162.912	chr19:15947811-15947820
chr19	16188402	16192195	124468	177.202	chr19:16189820-16189822
chr19	16221561	16223317	89584.4	231.506	chr19:16222484-16222490
chr19	16627040	16633475	97935.7	42.8715	chr19:16630190-16630219
chr19	16997184	17002326	138086	82.885	chr19:17001480-17001487
chr19	17006332	17008983	167793	262.945	chr19:17008066-17008070
chr19	17184621	17187927	106310	162.912	chr19:17186246-17186255
chr19	17325067	17327746	83856.6	180.06	chr19:17326196-17326200
chr19	17336323	17338157	111983	265.804	chr19:17337263-17337267
chr19	17345108	17348035	96303.7	85.7431	chr19:17346708-17346717
chr19	17444487	17449547	157704	108.608	chr19:17447965-17447972
chr19	17894758	17901651	113275	54.3039	chr19:17895308-17895317
chr19	17972595	17982282	429638	140.047	chr19:17976766-17976770
chr19	18262223	18265966	88715.5	105.75	chr19:18263685-18263750
chr19	18385082	18394226	639069	508.742	chr19:18392455-18392460
chr19	18481913	18485978	228642	334.398	chr19:18485263-18485271
chr19	18494864	18504040	767135	351.547	chr19:18501228-18501230
chr19	18535954	18552242	460403	100.034	chr19:18548116-18548163
chr19	18632507	18633880	121315	394.418	chr19:18633148-18633157
chr19	18698953	18702059	91362.1	74.3107	chr19:18699634-18699651
chr19	18974029	18977829	82559.1	68.5945	chr19:18977087-18977254
chr19	18989735	18993048	122684	165.77	chr19:18990641-18990645
chr19	19011283	19019050	83236.5	31.4391	chr19:19017282-19017291
chr19	19028536	19031121	118288	214.358	chr19:19030306-19030313
chr19	19097275	19101057	84582.6	68.5945	chr19:19097947-19097956
chr19	19173101	19175690	95823.6	157.196	chr19:19174633-19174642
chr19	19495840	19497185	93960.1	171.486	chr19:19496583-19496587
chr19	19596546	19601767	123367	77.1688	chr19:19600080-19600089
chr19	19773570	19775032	80815.7	140.047	chr19:19774691-19774766
chr19	20010455	20013750	83842.4	91.4593	chr19:20011658-20011659
chr19	28282259	28285509	135503	165.77	chr19:28284582-28284630
chr19	30171604	30179999	153457	131.473	chr19:30178566-30178616
chr19	33862368	33868863	272317	311.533	chr19:33864799-33864907
chr19	34848993	34851138	101880	242.939	chr19:34850275-34850276
chr19	34966301	34969717	80109.7	60.0201	chr19:34969224-34969282
chr19	35738249	35740522	257744	305.817	chr19:35739682-35739684
chr19	35753676	35761293	154129	57.162	chr19:35760594-35760610
chr19	36133075	36136721	145349	140.047	chr19:36134508-36134682
chr19	36229920	36233074	103063	160.054	chr19:36231576-36231577
chr19	36234915	36237411	80189.8	140.047	chr19:36236357-36236358
chr19	36246643	36250039	80249.8	97.1755	chr19:36248740-36248749
chr19	36544722	36547799	115933	177.202	chr19:36545474-36545475
chr19	36604321	36606747	83585.2	162.912	chr19:36606063-36606072
chr19	36704697	36709098	144257	217.216	chr19:36705708-36705780
chr19	36978892	36981330	91362.1	168.628	chr19:36980510-36980518
chr19	38826287	38828160	99536.3	100.034	chr19:38827284-38827343
chr19	39224053	39228625	79932.5	42.8715	chr19:39226059-39226157
chr19	39323888	39330651	162763	62.8783	chr19:39329708-39329746
chr19	39337567	39344178	539490	505.884	chr19:39340799-39340808
chr19	39902163	39903990	91084.9	125.757	chr19:39902863-39902865
chr19	39920635	39925430	176779	151.479	chr19:39922011-39922015
chr19	40789317	40792060	104884	151.479	chr19:40791126-40791130
chr19	40948431	40955212	346436	340.114	chr19:40950620-40950621
chr19	40969107	40972570	90456	128.615	chr19:40971814-40971816
chr19	41116944	41121656	87595.1	68.5945	chr19:41119846-41119928
chr19	41255032	41258226	163704	182.919	chr19:41256557-41256954
chr19	41282606	41285040	114487	125.757	chr19:41283876-41283896
chr19	41303964	41305806	82567.7	128.615	chr19:41304953-41304955
chr19	41307065	41320157	235960	102.892	chr19:41316806-41316843
chr19	41767959	41771491	145669	228.648	chr19:41769873-41769874
chr19	41813457	41818629	92345.2	68.5945	chr19:41816371-41816373
chr19	41826129	41835606	190084	82.885	chr19:41829585-41829649
chr19	41856664	41860611	96120.8	77.1688	chr19:41859778-41859783
chr19	42363405	42365755	110871	180.06	chr19:42363977-42364010
chr19	42366531	42379138	287948	68.5945	chr19:42377315-42377317
chr19	42745623	42750117	374540	445.864	chr19:42747236-42747237
chr19	42787370	42790573	117968	154.338	chr19:42788078-42788087
chr19	42805103	42807822	138858	191.493	chr19:42806602-42806604
chr19	45089853	45092614	121555	188.635	chr19:45091388-45091406
chr19	45393150	45395406	205515	385.844	chr19:45394124-45394133
chr19	45407860	45413627	119100	74.3107	chr19:45409593-45409602
chr19	45416327	45418711	100277	128.615	chr19:45417795-45417815
chr19	45680463	45683376	91507.8	142.905	chr19:45681833-45681835
chr19	45906911	45911383	185271	148.621	chr19:45909390-45909391
chr19	45926284	45928278	106296	151.479	chr19:45926954-45926958
chr19	45969893	45975039	134468	62.8783	chr19:45972666-45972669
chr19	46009123	46011392	105447	122.898	chr19:46010616-46010620
chr19	46086606	46088702	95797.8	194.351	chr19:46088037-46088038
chr19	46170531	46174835	91427.8	97.1755	chr19:46172425-46172429
chr19	46183658	46191596	138952	48.5877	chr19:46188512-46188550
chr19	46194516	46197010	171683	254.371	chr19:46195639-46195646
chr19	46219049	46221719	82324.8	168.628	chr19:46220813-46220817
chr19	46270080	46276726	333858	251.513	chr19:46273888-46273929
chr19	46319927	46326276	96052.2	48.5877	chr19:46320839-46320841
chr19	47200053	47202978	81267.2	174.344	chr19:47200866-47200870
chr19	47218168	47221953	96326.6	74.3107	chr19:47220651-47220660
chr19	47269588	47292647	1154965	437.29	chr19:47288216-47288225
chr19	47362775	47367021	173567	165.77	chr19:47363983-47363984
chr19	47550231	47552599	95014.8	120.04	chr19:47551374-47551430
chr19	47614076	47617920	202028	217.216	chr19:47616518-47616527
chr19	47721397	47727530	114878	65.7364	chr19:47722344-47722362
chr19	47728883	47735380	616275	377.27	chr19:47729618-47729621
chr19	47743924	47748251	151499	202.925	chr19:47747516-47747517
chr19	47758589	47761732	180909	208.641	chr19:47760378-47760486
chr19	47775486	47778877	215810	148.621	chr19:47777432-47777440
chr19	48255567	48260394	88701.1	65.7364	chr19:48257788-48257864
chr19	48822697	48826114	89864.4	85.7431	chr19:48825128-48825132
chr19	48835160	48837881	91948	108.608	chr19:48836218-48836227
chr19	48901295	48904331	104298	82.885	chr19:48902220-48902271
chr19	48971686	48973518	103552	182.919	chr19:48972355-48972455
chr19	48992628	48998124	185308	268.662	chr19:48996483-48996492
chr19	49112670	49120651	270111	100.034	chr19:49117757-49117766
chr19	49140160	49143074	249592	200.067	chr19:49141439-49141443
chr19	49374806	49390680	1062940	394.418	chr19:49381938-49381943
chr19	49465117	49475190	837284	511.6	chr19:49468616-49468620
chr19	49521589	49526463	91599.3	57.162	chr19:49522584-49522681
chr19	49587892	49590100	96772.4	177.202	chr19:49588616-49588623
chr19	49614944	49618319	86917.7	85.7431	chr19:49617603-49617705
chr19	49621298	49622999	82201.9	174.344	chr19:49622297-49622298
chr19	49651639	49655713	186105	131.473	chr19:49653614-49653618
chr19	49954410	49957438	120915	145.763	chr19:49956719-49956723
chr19	49992544	50002183	672623	551.614	chr19:49999516-49999517
chr19	50141907	50146235	225341	282.952	chr19:50143817-50143821
chr19	50167190	50170001	82824.9	97.1755	chr19:50169069-50169078
chr19	50177804	50182175	258901	262.945	chr19:50180348-50180350
chr19	50268113	50270488	122424	297.243	chr19:50269817-50269821
chr19	50352325	50360829	291640	240.081	chr19:50354022-50354030
chr19	50367700	50375219	178108	142.905	chr19:50372829-50372831
chr19	50378947	50381515	393504	382.986	chr19:50380730-50380737
chr19	50431589	50444699	1020810	251.513	chr19:50432584-50432588
chr19	50832306	50834646	84591.2	105.75	chr19:50832750-50832759
chr19	50876897	50881014	169162	177.202	chr19:50879659-50879663
chr19	50885206	50890089	139535	160.054	chr19:50887516-50887519
chr19	51160679	51163097	155226	225.79	chr19:51161601-51161605
chr19	51291075	51308990	960660	342.972	chr19:51307944-51307946
chr19	52049589	52053503	158259	142.905	chr19:52051204-52051207
chr19	52096309	52099081	91847.9	105.75	chr19:52097676-52097680
chr19	52692430	52694345	134442	274.378	chr19:52693202-52693206
chr19	53192457	53194612	91982.3	157.196	chr19:53194119-53194128
chr19	54617767	54620059	83270.8	177.202	chr19:54618773-54618776
chr19	54639993	54641749	145603	331.54	chr19:54641085-54641094
chr19	54662453	54664977	123701	151.479	chr19:54663561-54663563
chr19	54703659	54716657	824543	262.945	chr19:54704707-
chr19	54939355	54942889	86171.7	77.1688	chr19:54942190-54942191
chr19	54974274	54976674	199250	220.074	chr19:54975533-54975537
chr19	55523620	55530857	186760	68.5945	chr19:55526287-55526315
chr19	55537839	55540332	173924	280.094	chr19:55538617-55538620
chr19	55573016	55575459	87375	114.324	chr19:55574470-55574474
chr19	55590573	55595166	111938	108.608	chr19:55592811-55592831
chr19	55684303	55687908	99227.5	71.4526	chr19:55686494-55686501
chr19	55690246	55696521	127794	60.0201	chr19:55690692-55690702
chr19	55726324	55729817	331125	311.533	chr19:55727916-55727918
chr19	55733565	55744909	242964	91.4593	chr19:55739167-55739185
chr19	55768631	55771298	100948	194.351	chr19:55770514-55770521
chr19	55895236	55920268	1298441	514.458	chr19:55919219-55919221
chr19	55971103	55974456	143297	185.777	chr19:55973031-55973032
chr19	56109916	56112626	162817	200.067	chr19:56110879-56110893
chr19	56151119	56157617	146072	82.885	chr19:56155530-56155576
chr19	56164297	56167488	169346	114.324	chr19:56165772-56165774
chr19	56184512	56188371	93171.2	80.0269	chr19:56186618-56186627
chr19	56628408	56633284	144046	165.77	chr19:56632795-56632796
chr19	56825453	56827415	100019	165.77	chr19:56826267-56826268
chr19	57790453	57793659	175971	254.371	chr19:57791376-57791383
chr19	58692328	58696456	147532	185.777	chr19:58694482-58694486
chr19	58789201	58791543	102392	137.189	chr19:58790105-58790107
chr19	58873251	58874796	82576.3	134.331	chr19:58873961-58874006
chr19	58891321	58892983	127094	231.506	chr19:58892392-58892396
chr19	58895736	58900191	130755	194.351	chr19:58898540-58898543
chr19	58903361	58913549	353370	211.5	chr19:58912696-58912698
chr19	58982735	58988488	160685	168.628	chr19:58987428-58987429
chr19	59029205	59032330	98736	114.324	chr19:59031291-59031329
chr19	59054819	59056115	112775	237.222	chr19:59055570-59055579
chr19	59060729	59071597	396461	165.77	chr19:59070325-59070329
chr19	59083625	59087820	244986	174.344	chr19:59084420-59084422
chr19	59118285	59118983	99461.9	1857.77	chr19:59118956-59118957
chr2	675552	678457	191058	311.533	chr2:677144-677146
chr2	5764462	5766493	82173.3	168.628	chr2:5765154-5765162
chr2	9694718	9696880	139690	208.641	chr2:9695961-9695963
chr2	9769966	9771634	97387	151.479	chr2:9771099-9771123
chr2	10182317	10185076	94986.2	151.479	chr2:10184116-10184120
chr2	10259592	10263691	289043	377.27	chr2:10262761-10262762
chr2	10264871	10278661	349180	85.7431	chr2:10273190-10273302
chr2	10574346	10581416	124016	57.162	chr2:10575472-10575478
chr2	10587617	10590741	189072	222.932	chr2:10588457-10588589
chr2	10910641	10917771	121529	51.4458	chr2:10915193-10915202
chr2	15691835	15697522	131904	120.04	chr2:15695066-15695067
chr2	15700296	15703001	86866.2	68.5945	chr2:15700845-15700854
chr2	20100483	20102198	87683.8	148.621	chr2:20101522-20101531
chr2	24231530	24234935	142268	140.047	chr2:24234301-24234310
chr2	24298761	24300501	140236	214.358	chr2:24299523-24299527
chr2	24306425	24307774	82421.9	140.047	chr2:24307368-24307372
chr2	25015327	25017344	110709	182.919	chr2:25015987-25015994
chr2	26100014	26102208	95023.4	105.75	chr2:26101056-26101384
chr2	26256049	26259718	128940	168.628	chr2:26256822-26256825
chr2	26466644	26469033	92162.4	117.182	chr2:26467575-26467576
chr2	27008109	27010670	105332	151.479	chr2:27008706-27008715
chr2	27272110	27283556	359909	262.945	chr2:27273979-27273981
chr2	27434217	27435902	80329.8	148.621	chr2:27435081-27435090
chr2	27577925	27580726	179200	237.222	chr2:27579600-27579601
chr2	27592643	27595372	136423	140.047	chr2:27593196-27593271
chr2	27602193	27606784	131081	120.04	chr2:27603604-27603606
chr2	27650690	27652668	104772	134.331	chr2:27651458-27651462
chr2	29116997	29119227	82847.8	122.898	chr2:29117427-29117454
chr2	32235139	32238537	115024	151.479	chr2:32235966-32235975
chr2	32287105	32289744	83462.3	94.3174	chr2:32288716-32288720
chr2	32389425	32391595	114973	234.364	chr2:32390806-32390813
chr2	32581491	32583945	99885	151.479	chr2:32582011-32582015
chr2	38603129	38605204	95477.8	142.905	chr2:38604188-38604217
chr2	38766487	38777416	255043	120.04	chr2:38770266-38770275
chr2	38959979	38976933	573689	191.493	chr2:38969996-38970003
chr2	38977405	38979660	202814	300.101	chr2:38978506-38978508
chr2	39347122	39349612	89358.5	105.75	chr2:39348212-39348215
chr2	39661864	39666005	86471.8	74.3107	chr2:39664362-39664366
chr2	42586082	42589670	107373	128.615	chr2:42588632-42588641
chr2	43450706	43456194	149724	111.466	chr2:43453768-43453943
chr2	44221231	44223778	150991	317.249	chr2:44223362-44223373
chr2	44394311	44396914	162998	191.493	chr2:44395611-44395635
chr2	44587520	44589422	86031.7	105.75	chr2:44588675-44588679
chr2	46541829	46544747	125242	140.047	chr2:46543943-46543952
chr2	47401929	47404540	150245	191.493	chr2:47403727-47403909
chr2	48130933	48135355	181064	217.216	chr2:48133766-48133770
chr2	48540969	48543366	133130	288.668	chr2:48541566-48541573
chr2	55184166	55199372	370516	77.1688	chr2:55195016-55195057
chr2	55221626	55234651	184779	40.0134	chr2:55222892-55231049
chr2	55269101	55280021	538892	437.29	chr2:55277713-55277716
chr2	55458862	55465263	142225	91.4593	chr2:55459698-55459699
chr2	55842202	55846635	91736.4	77.1688	chr2:55844846-55844889
chr2	58273249	58275674	82782.1	117.182	chr2:58273872-58273881
chr2	61514360	61515944	114135	231.506	chr2:61515397-61515404
chr2	61696915	61705175	353096	285.81	chr2:61698353-61698355
chr2	61763301	61766577	152643	180.06	chr2:61765660-61765661
chr2	62113723	62117202	86363.2	91.4593	chr2:62115895-62115919
chr2	64977228	64979903	180798	331.54	chr2:64978321-64978323
chr2	65215407	65218172	93388.5	122.898	chr2:65216054-65216195
chr2	65356127	65358974	236539	448.722	chr2:65357416-65357418
chr2	65657250	65660387	99084.7	102.892	chr2:65659821-65659859
chr2	65661448	65665710	225450	242.939	chr2:65663118-65663127
chr2	68478085	68480383	98630.2	114.324	chr2:68479874-68479877
chr2	69532976	69539659	209542	125.757	chr2:69534611-69534644
chr2	69607343	69610221	140393	168.628	chr2:69608654-69608658
chr2	69610982	69616089	184390	257.229	chr2:69614435-69614441
chr2	69869384	69874092	177028	165.77	chr2:69871053-69871098
chr2	70025210	70027310	81041.5	188.635	chr2:70026362-70026400
chr2	70140751	70143516	294387	411.567	chr2:70141947-70141956
chr2	70311447	70315995	287677	297.243	chr2:70314322-70314331
chr2	70367973	70371587	178434	248.655	chr2:70369798-70369801
chr2	70416508	70418940	118857	171.486	chr2:70418141-70418150
chr2	70519799	70522197	103212	148.621	chr2:70520954-70520956
chr2	71356323	71359188	86234.6	117.182	chr2:71357444-71357524
chr2	73459589	73462811	95251.9	111.466	chr2:73460568-73460570
chr2	74374265	74376640	104644	114.324	chr2:74375198-74375207
chr2	74403632	74406466	90161.7	125.757	chr2:74405720-74405722
chr2	74423750	74428715	304665	445.864	chr2:74425766-74425773
chr2	74447993	74460931	436835	102.892	chr2:74453015-74453035
chr2	74727967	74736274	237317	142.905	chr2:74734795-74734804
chr2	74754578	74758328	120795	157.196	chr2:74756920-74756929
chr2	85131968	85136338	209630	174.344	chr2:85132832-85132836
chr2	85197296	85200386	95569.2	120.04	chr2:85198435-85198444
chr2	85763863	85779763	1106355	485.877	chr2:85766140-85766144
chr2	85826670	85832178	133642	91.4593	chr2:85829783-85830205
chr2	86331780	86334196	105793	168.628	chr2:86333055-86333059
chr2	86421446	86423479	128609	265.804	chr2:86422347-86422351
chr2	86667767	86670738	166402	262.945	chr2:86668113-86668227
chr2	86946328	86948684	111743	188.635	chr2:86947280-86947282
chr2	88314546	88317459	314637	277.236	chr2:88315936-88315938
chr2	88926414	88928452	98224.4	145.763	chr2:88927416-88927420
chr2	96873421	96875156	95232	142.905	chr2:96874483-96874490
chr2	97522806	97528269	141382	114.324	chr2:97523844-97523849
chr2	97533631	97537124	88009.5	62.8783	chr2:97534570-97535911
chr2	97539527	97546761	207161	85.7431	chr2:97541507-97541511
chr2	99952351	99954460	93740	94.3174	chr2:99953297-99953303
chr2	100105051	100107262	144408	157.196	chr2:100106523-100106801
chr2	106216599	106219930	87146.4	148.621	chr2:106217508-106217519
chr2	112811594	112814154	207458	242.939	chr2:112812678-112812687
chr2	113029419	113034407	208679	200.067	chr2:113033026-113033078
chr2	113298439	113301185	82925	97.1755	chr2:113299929-113299938
chr2	113402589	113405111	112241	191.493	chr2:113403489-113403491
chr2	114356333	114362123	278016	305.817	chr2:114360818-114360820
chr2	114646365	114654326	270085	208.641	chr2:114647575-114647596
chr2	120516610	120519244	120158	165.77	chr2:120517601-120517604
chr2	121831969	121833436	93265.6	171.486	chr2:121832737-121832765
chr2	122287563	122290609	421070	468.729	chr2:122288661-122288665
chr2	122405972	122408576	82079	100.034	chr2:122407152-122407160
chr2	122512286	122513900	84099.7	174.344	chr2:122513220-122513225
chr2	128457907	128460099	110520	94.3174	chr2:128459268-128459367
chr2	128642575	128644484	117848	177.202	chr2:128643806-128643921
chr2	130897534	130903355	81635.9	37.1553	chr2:130899402-130899415
chr2	130906758	130916728	137509	37.1553	chr2:130912226-130912235
chr2	130937154	130942240	122464	117.182	chr2:130939621-130939671
chr2	131098760	131101578	135900	142.905	chr2:131100259-131100266
chr2	131966138	131969510	146632	231.506	chr2:131966842-131966851
chr2	133036265	133037582	121435	222.932	chr2:133036985-133036992
chr2	135674848	135677164	91313.6	151.479	chr2:135676196-135676198
chr2	136287089	136290039	140307	197.209	chr2:136288820-136288827
chr2	136498367	136500519	80684.2	140.047	chr2:136499220-136499274
chr2	149401244	149403738	181292	231.506	chr2:149402883-149402884
chr2	152264954	152267642	91162	145.763	chr2:152266428-152266437
chr2	153573134	153576419	343304	300.101	chr2:153574158-153574159
chr2	157188497	157193062	110620	62.8783	chr2:157191247-157191298
chr2	157194919	157199437	121312	100.034	chr2:157198042-157198364
chr2	160568187	160569756	83293.7	162.912	chr2:160568955-160568962
chr2	167231750	167233742	106521	237.222	chr2:167232652-167232753
chr2	170567997	170574025	83919.5	45.7296	chr2:170571944-170572023
chr2	170682944	170685993	116511	120.04	chr2:170683968-170683977
chr2	171626658	171628950	82593.4	91.4593	chr2:171627379-171627383
chr2	171784741	171787980	140822	165.77	chr2:171785759-171785785
chr2	171826237	171833682	171335	148.621	chr2:171830081-171830090
chr2	172015420	172018343	113550	137.189	chr2:172017519-172017527
chr2	172289608	172292366	159614	197.209	chr2:172290809-172290818
chr2	172948551	172951221	141808	142.905	chr2:172949877-172949891
chr2	174827502	174831204	308775	228.648	chr2:174828904-174828906
chr2	176031451	176034483	245422	331.54	chr2:176032933-176032937
chr2	178073694	178078329	349720	422.999	chr2:178077363-178077366
chr2	178085624	178097432	359229	82.885	chr2:178093786-178094231
chr2	178100534	178111548	227162	88.6012	chr2:178107667-178107673
chr2	178114653	178131749	913407	397.276	chr2:178129573-178129575
chr2	179314598	179317209	134982	188.635	chr2:179315858-179315863
chr2	183901760	183904305	93022.6	111.466	chr2:183903049-183903086
chr2	187350231	187351903	80232.6	131.473	chr2:187351064-187351073
chr2	191744900	191747311	87658	114.324	chr2:191745554-191745556
chr2	192542165	192545002	97058.3	128.615	chr2:192542922-192542948
chr2	198317388	198319340	93331.4	145.763	chr2:198318186-198318195
chr2	198363165	198365836	177342	294.385	chr2:198364827-198364829
chr2	201675098	201677679	104184	165.77	chr2:201676505-201676507
chr2	201752663	201754968	99827.9	131.473	chr2:201754051-201754060
chr2	203133414	203139052	103746	48.5877	chr2:203135880-203135889
chr2	209116629	209121322	100139	120.04	chr2:209119041-209119045
chr2	219151269	219153450	81853.2	85.7431	chr2:219152140-219152419
chr2	219259839	219266130	125002	65.7364	chr2:219261219-219261228
chr2	219268374	219272659	88478.2	88.6012	chr2:219271039-219271057
chr2	219432188	219434811	81441.6	131.473	chr2:219433320-219433329
chr2	220143594	220145440	122475	248.655	chr2:220144263-220144265
chr2	220372594	220381594	246120	182.919	chr2:220374711-220374721
chr2	227699576	227703237	164807	208.641	chr2:227700799-227700800
chr2	232312330	232324821	314111	94.3174	chr2:232317357-232317360
chr2	232327572	232330516	135966	177.202	chr2:232329204-232329207
chr2	232571031	232582175	394118	160.054	chr2:232573084-232573088
chr2	241499166	241501295	97498.5	100.034	chr2:241500486-241500488
chr2	241503844	241507878	106562	128.615	chr2:241505424-241505428
chr2	242252738	242256408	197038	220.074	chr2:242255111-242255116
chr2	242293341	242296696	227679	288.668	chr2:242295265-242295267
chr2	242640129	242642647	167048	182.919	chr2:242641682-242641745
chr2	243152473	243156080	164675	1131.81	chr2:243152540-243152542
chr20	304251	309596	141110	108.608	chr20:306186-306197
chr20	326592	329318	94820.4	197.209	chr20:328585-328586
chr20	349746	355405	299175	308.675	chr20:352593-352595
chr20	357198	367087	604754	565.904	chr20:361455-361457
chr20	372881	384931	516308	174.344	chr20:382822-382826
chr20	386383	389969	100668	148.621	chr20:388438-388494
chr20	412182	417511	96015	40.0134	chr20:413146-416826
chr20	2081954	2084211	98078.6	200.067	chr20:2083020-2083029
chr20	2632174	2642464	253022	120.04	chr20:2633049-2633051
chr20	3902674	3915267	239780	60.0201	chr20:3911401-3911410
chr20	5092073	5095351	82967.8	102.892	chr20:5093808-5093811
chr20	5099488	5101247	108731	174.344	chr20:5100602-5100606
chr20	17948462	17951063	110311	168.628	chr20:17949676-17949680
chr20	23112578	23114966	115893	142.905	chr20:23113702-23113713
chr20	23341836	23344312	112089	165.77	chr20:23342705-23342714
chr20	25216201	25219518	86163.2	154.338	chr20:25218641-25218675
chr20	29610712	29613326	115073	174.344	chr20:29612001-29612005
chr20	30152865	30167355	439636	302.959	chr20:30160872-30160876
chr20	30191258	30196807	112752	71.4526	chr20:30193108-30193240
chr20	30248556	30256174	168334	102.892	chr20:30249693-30249852
chr20	30261413	30264588	131193	140.047	chr20:30263696-30263700
chr20	30309759	30312225	102009	114.324	chr20:30311516-30311718
chr20	30944656	30947781	156178	200.067	chr20:30946013-30946022
chr20	31166697	31176067	202356	85.7431	chr20:31171982-31172028
chr20	31192021	31200676	111460	37.1553	chr20:31195270-31195274
chr20	31210974	31221347	293673	94.3174	chr20:31216092-31216094
chr20	32240201	32248978	174919	57.162	chr20:32245511-32245570
chr20	32252969	32256815	89418.5	102.892	chr20:32254672-32254699
chr20	32580117	32582753	202519	254.371	chr20:32581450-32581458
chr20	32671617	32677134	119814	65.7364	chr20:32673227-32673228
chr20	32697649	32701086	137055	148.621	chr20:32699964-32699992
chr20	33264011	33265559	83067.9	165.77	chr20:33264725-33264734
chr20	33570391	33576419	120952	54.3039	chr20:33572969-33572982
chr20	34203557	34205920	117311	134.331	chr20:34204348-34204350
chr20	34250669	34253332	82567.7	97.1755	chr20:34252405-34252414
chr20	34285335	34293556	283278	240.081	chr20:34287345-34287423
chr20	34312052	34324783	330136	68.5945	chr20:34321427-34321499
chr20	34326639	34332562	428092	528.749	chr20:34330307-34330310
chr20	34540849	34543784	85511.5	140.047	chr20:34542270-34542355
chr20	34629687	34640100	202565	82.885	chr20:34638877-34638881
chr20	35401455	35403156	104710	197.209	chr20:35402341-35402342
chr20	35722775	35725920	92734	102.892	chr20:35724660-35724668
chr20	35805707	35808891	215321	205.783	chr20:35807496-35807499
chr20	37051626	37058225	159745	71.4526	chr20:37056124-37056128
chr20	39656329	39658832	82890.7	165.77	chr20:39657327-39657329
chr20	39764787	39767287	83153.6	111.466	chr20:39765899-39765901
chr20	42085430	42089083	212448	188.635	chr20:42086514-42086518
chr20	42090211	42097866	423942	142.905	chr20:42094988-42095265
chr20	42837782	42840422	82253.3	122.898	chr20:42839506-42839546
chr20	43538035	43540935	90924.8	71.4526	chr20:43538759-43538781
chr20	44562290	44564617	197175	271.52	chr20:44563617-44563618
chr20	44598141	44601757	197926	285.81	chr20:44600850-44600855
chr20	45828851	45838627	188572	57.162	chr20:45835120-45835126
chr20	45884918	45890758	98001.4	57.162	chr20:45889014-45889023
chr20	45902780	45909475	103109	45.7296	chr20:45903728-45903733
chr20	45945496	45954022	151694	65.7364	chr20:45946137-45946146
chr20	45984361	45990628	215429	180.06	chr20:45989544-45989545
chr20	46293789	46299455	90447.4	45.7296	chr20:46294843-46294850
chr20	47719257	47728837	177234	80.0269	chr20:47727626-47727640
chr20	47893772	47912199	633061	397.276	chr20:47894987-47894988
chr20	48598320	48608844	233818	120.04	chr20:48599584-48599585
chr20	48805229	48815929	796407	280.094	chr20:48807370-48807379
chr20	49346896	49348825	92505.4	148.621	chr20:49347796-49347824
chr20	49547535	49549058	111709	197.209	chr20:49548261-49548263
chr20	52209460	52211722	172106	234.364	chr20:52210657-52210664
chr20	54986640	54988476	79683.9	145.763	chr20:54987395-54987399
chr20	55963895	55966693	83488	85.7431	chr20:55964469-55964538
chr20	56098812	56102562	101603	80.0269	chr20:56101080-56101098
chr20	57463268	57466715	101563	117.182	chr20:57463930-57463934
chr20	60716214	60720222	115090	145.763	chr20:60718475-60718477
chr20	60873944	60880038	148953	160.054	chr20:60877732-60877741
chr20	61556175	61560070	94746	88.6012	chr20:61557956-61557960
chr20	62320373	62333800	342866	68.5945	chr20:62326464-62326473
chr20	62375807	62380732	99376.1	48.5877	chr20:62376735-62379904
chr20	62494357	62497432	93877.2	80.0269	chr20:62496332-62496341
chr20	62572196	62574361	87626.6	180.06	chr20:62573434-62573437
chr20	62579687	62584078	87072	131.473	chr20:62579964-62579971
chr20	62586293	62591132	118423	91.4593	chr20:62587821-62587828
chr21	9697742	9701450	89638.6	77.1688	chr21:9699393-9699397
chr21	9905865	9910552	92205.2	68.5945	chr21:9909740-9909855
chr21	11097462	11099743	90161.7	188.635	chr21:11098924-11098959
chr21	15754541	15756620	170769	220.074	chr21:15755457-15755461
chr21	15852226	15857192	99473.3	60.0201	chr21:15855637-15855640
chr21	15862719	15868106	97326.9	60.0201	chr21:15863119-15863144
chr21	15880592	15888550	97289.7	54.3039	chr21:15882532-15882541
chr21	27105714	27108877	143148	202.925	chr21:27107345-27107347
chr21	30364407	30366328	81032.9	134.331	chr21:30365144-30365148
chr21	30396274	30397950	99816.3	220.074	chr21:30397210-30397211
chr21	30670205	30673708	100165	111.466	chr21:30671288-30671331
chr21	33031409	33033272	117977	211.5	chr21:33032119-33032120
chr21	33102136	33105671	112809	220.074	chr21:33104437-33104441
chr21	34143276	34145057	89361.4	131.473	chr21:34144087-34144088
chr21	34696120	34698144	80732.8	117.182	chr21:34697117-34697120
chr21	34850944	34853323	90599	162.912	chr21:34852484-34852492
chr21	34912810	34916573	375092	440.148	chr21:34915193-34915194
chr21	34958978	34961739	94308.8	140.047	chr21:34960965-34960984
chr21	35013237	35015650	148944	208.641	chr21:35014294-35014311
chr21	36179336	36184484	100768	42.8715	chr21:36180659-36181037
chr21	36258818	36262952	217936	197.209	chr21:36260930-36260932
chr21	36280098	36282972	85380.1	97.1755	chr21:36280962-36280981
chr21	37691624	37693919	115164	168.628	chr21:37692445-37692454
chr21	38336444	38340520	174636	205.783	chr21:38338915-38338917
chr21	38444648	38447045	87680.8	94.3174	chr21:38445586-38445587
chr21	38639192	38640659	188755	337.256	chr21:38639996-38640005
chr21	38737837	38741463	128969	151.479	chr21:38738825-38738829
chr21	39484541	39487995	91170.6	80.0269	chr21:39485159-39485179
chr21	40202907	40205212	86363.3	205.783	chr21:40203736-40203737
chr21	40540617	40545776	107050	68.5945	chr21:40544391-40544400
chr21	40553801	40556972	248526	380.128	chr21:40555445-40555446
chr21	40684181	40687006	185654	185.777	chr21:40685765-40685771
chr21	40688591	40690673	80001.2	128.615	chr21:40689568-40689570
chr21	40719918	40722424	125305	157.196	chr21:40721242-40721351
chr21	40822813	40828266	215730	165.77	chr21:40824554-40824561
chr21	43429303	43431482	137017	185.777	chr21:43430189-43430191
chr21	44249683	44255549	130369	57.162	chr21:44254846-44255273
chr21	44256654	44263553	87729.4	37.1553	chr21:44260477-44260552
chr21	44298517	44300232	94137.4	171.486	chr21:44299624-44299630
chr21	44312546	44314294	104498	154.338	chr21:44313293-44313296
chr21	44337396	44342471	84156.8	37.1553	chr21:44339291-44339340
chr21	44392056	44395861	265035	491.594	chr21:44394465-44394474
chr21	44460953	44481625	797765	151.479	chr21:44470178-44470185
chr21	44506860	44512743	106459	45.7296	chr21:44508709-44508745
chr21	44526804	44530327	103832	128.615	chr21:44527720-44527724
chr21	45138289	45142952	87063.5	100.034	chr21:45139147-45139164
chr21	45147323	45149486	90579	142.905	chr21:45148511-45148515
chr21	45431120	45433484	123156	177.202	chr21:45432478-45432504
chr21	45526508	45529800	99296.2	134.331	chr21:45527013-45527017
chr21	45562475	45569077	152302	74.3107	chr21:45567073-45567105
chr21	45751196	45756452	84596.9	51.4458	chr21:45752395-45752524
chr21	45758135	45759829	88809.8	168.628	chr21:45758961-45759056
chr21	46493237	46496262	223841	225.79	chr21:46494886-46494887
chr21	47024159	47030299	109342	57.162	chr21:47026446-47026467
chr21	47647893	47650257	94457.4	157.196	chr21:47648856-47648865
chr21	47712029	47717550	181284	111.466	chr21:47714756-47714765
chr21	47739947	47746302	285076	225.79	chr21:47744095-47744099
chr21	47878031	47879318	95883.6	200.067	chr21:47878565-47878586
chr21	48118771	48119895	128392	2097.85	chr21:48119827-48119830
chr22	17081392	17085673	208127	162.912	chr22:17082541-17082542
chr22	18120357	18123065	145517	180.06	chr22:18121394-18121398
chr22	19016958	19031345	371384	77.1688	chr22:19021704-19021706
chr22	19108605	19110949	132919	168.628	chr22:19110052-19110054
chr22	19158004	19170520	484517	217.216	chr22:19166504-19166507
chr22	19338777	19345834	137555	74.3107	chr22:19344299-19344355
chr22	19405247	19407900	98410.2	120.04	chr22:19406861-19406864
chr22	19419155	19421674	318370	437.29	chr22:19419868-19419877
chr22	19429818	19439106	261199	120.04	chr22:19434999-19435007
chr22	19464985	19468330	610316	977.471	chr22:19466984-19466986
chr22	19483233	19488011	110929	88.6012	chr22:19487028-19487031
chr22	19490970	19496938	135174	51.4458	chr22:19494734-19494737
chr22	19501219	19516331	451834	88.6012	chr22:19514691-19514700
chr22	19708547	19719417	312288	91.4593	chr22:19718288-19718297
chr22	19828538	19835064	153300	68.5945	chr22:19831458-19831503
chr22	19839474	19843930	159082	168.628	chr22:19842443-19842452
chr22	19855124	19875908	453089	54.3039	chr22:19857065-19857066
chr22	19915807	19922170	86120.3	40.0134	chr22:19919944-19920105
chr22	19928290	19932260	140850	97.1755	chr22:19929291-19929335
chr22	19938674	19969681	1448374	208.641	chr22:19958206-19958210
chr22	20007860	20011074	115036	154.338	chr22:20008592-20008596
chr22	20066583	20069624	183207	257.229	chr22:20067556-20067636
chr22	20377837	20382619	288648	357.263	chr22:20378983-20378984
chr22	20425635	20428855	125728	100.034	chr22:20427164-20427173
chr22	20848968	20852720	132067	188.635	chr22:20850254-20850258
chr22	20859796	20864724	137540	82.885	chr22:20862101-20862282
chr22	20874382	20879163	101045	88.6012	chr22:20877166-20877171
chr22	20884093	20889373	99727.7	51.4458	chr22:20885337-20885394
chr22	20898715	20901200	81827.5	114.324	chr22:20900306-20900327
chr22	20919350	20924837	85723	42.8715	chr22:20922419-20922421
chr22	20928265	20948584	621397	134.331	chr22:20945049-20945053
chr22	21009309	21013412	383294	651.647	chr22:21011410-21011413
chr22	21054490	21064331	385003	457.296	chr22:21057431-21057432
chr22	21210368	21214278	247240	382.986	chr22:21213136-21213140
chr22	21219544	21224444	109437	117.182	chr22:21221931-21221935
chr22	21235084	21240739	121106	125.757	chr22:21240021-21240030
chr22	21270497	21273457	194105	208.641	chr22:21271554-21271647
chr22	21304885	21313826	285027	91.4593	chr22:21311571-21311580
chr22	21334094	21337444	160934	308.675	chr22:21336359-21336414
chr22	21344642	21361734	924627	437.29	chr22:21356329-21356333
chr22	21770509	21774871	174227	128.615	chr22:21771629-21771868
chr22	21808956	21812349	106859	88.6012	chr22:21811495-21811524
chr22	21821031	21825819	285099	434.432	chr22:21822635-21822637
chr22	21868353	21873014	157581	105.75	chr22:21871672-21871677
chr22	21921488	21936148	301745	100.034	chr22:21922224-21922227
chr22	21939184	21943035	112801	88.6012	chr22:21942231-21942381
chr22	21955053	21990643	1739809	697.377	chr22:21984255-21984257
chr22	22009755	22021286	520706	408.709	chr22:22020514-22020515
chr22	22047780	22063627	345925	68.5945	chr22:22057130-22059896
chr22	22089409	22091405	186200	334.398	chr22:22090212-22090221
chr22	22099979	22123972	685844	220.074	chr22:22109068-22109077
chr22	22128741	22135997	142925	62.8783	chr22:22133080-22133244
chr22	22138042	22142555	89773	94.3174	chr22:22139136-22139137
chr22	22178288	22184340	94989	54.3039	chr22:22178744-22178847
chr22	22220225	22224854	303439	345.83	chr22:22222036-22222040
chr22	22268680	22273006	88046.6	48.5877	chr22:22270514-22270552
chr22	22290408	22296543	230749	262.945	chr22:22292757-22292760
chr22	22297145	22324921	619959	125.757	chr22:22307362-22307363
chr22	22872921	22875700	106279	120.04	chr22:22874563-22874654
chr22	23518878	23526310	163972	94.3174	chr22:23522446-23522455
chr22	23531318	23544016	215710	42.8715	chr22:23534457-
chr22	23558316	23569243	244099	148.621	chr22:23566273-23566276
chr22	23617560	23632725	364425	74.3107	chr22:23624042-23624088
chr22	24948603	24952295	95257.7	131.473	chr22:24951308-24951327
chr22	29187935	29199058	337144	305.817	chr22:29196520-29196522
chr22	29663052	29667124	196872	274.378	chr22:29664033-29664035
chr22	29696134	29700157	81021.4	71.4526	chr22:29699458-29699554
chr22	32339676	32342250	92385.3	111.466	chr22:32340449-32340453
chr22	35694371	35697799	97904.3	102.892	chr22:35696086-35696088
chr22	36875342	36878630	99976.5	108.608	chr22:36878039-36878043
chr22	38070609	38073674	89641.5	114.324	chr22:38071244-38071253
chr22	38300411	38303010	97521.3	97.1755	chr22:38301202-38302247
[truncated: 990 more rows]

## Sheet: MPM1953
chr	start	end	total signal	max signal	summit
chr1	724243	725535	2235	3	chr1:724541-724720
chr1	821373	822451	2627	6	chr1:821628-821629
chr1	1105066	1106059	2388	5	chr1:1105315-1105353
chr1	1518360	1519209	2306	4	chr1:1518489-1518611
chr1	1931530	1932563	2303	4	chr1:1931757-1932089
chr1	1940793	1941595	2784	6	chr1:1940962-1940976
chr1	1955636	1956932	3323	6	chr1:1956543-1956608
chr1	1958680	1959420	3155	8	chr1:1958873-1958921
chr1	1961526	1962903	2516	4	chr1:1962541-1962548
chr1	1968782	1969537	2243	8	chr1:1969084-1969085
chr1	2016249	2017489	4025	7	chr1:2016635-2017128
chr1	2020872	2022017	2637	5	chr1:2021521-2021673
chr1	2037844	2039768	2656	3	chr1:2038542-2039251
chr1	2042925	2044001	2840	7	chr1:2043767-2043774
chr1	2046433	2047578	2936	6	chr1:2047401-2047421
chr1	2067874	2069308	3287	5	chr1:2068113-2068291
chr1	2091745	2092471	2356	8	chr1:2091903-2091965
chr1	2097026	2098031	2388	5	chr1:2097417-2097641
chr1	2259387	2261015	6316	8	chr1:2259647-2259779
chr1	2270401	2272117	4978	5	chr1:2270620-2271027
chr1	2275131	2276267	4177	6	chr1:2275586-2275964
chr1	2289365	2290710	2809	4	chr1:2290290-2290376
chr1	2290878	2291963	2353	4	chr1:2291306-2291583
chr1	2371724	2372118	2204	14	chr1:2371919-2371928
chr1	2591613	2592340	2776	5	chr1:2591889-2592140
chr1	2592623	2595230	6376	7	chr1:2592972-2593034
chr1	2595742	2598792	6215	6	chr1:2596334-2596358
chr1	2605722	2608482	6822	5	chr1:2607090-2607271
chr1	2609857	2611258	3373	5	chr1:2610233-2610372
chr1	2612376	2614940	6423	5	chr1:2614354-2614383
chr1	2625496	2627562	9172	13	chr1:2627269-2627298
chr1	2628525	2629961	2803	6	chr1:2629149-2629200
chr1	2765419	2766811	4599	8	chr1:2765688-2765739
chr1	2804482	2805109	2204	7	chr1:2804743-2804771
chr1	2835144	2836269	2387	5	chr1:2835586-2835631
chr1	2837873	2838818	2190	6	chr1:2838197-2838248
chr1	2843104	2843902	5272	12	chr1:2843450-2843463
chr1	2885391	2886322	2840	8	chr1:2886045-2886081
chr1	2895973	2897746	3542	6	chr1:2896868-2896934
chr1	2947072	2948093	2369	6	chr1:2947366-2947389
chr1	3000481	3002158	3102	4	chr1:3001760-3001769
chr1	3006670	3007850	2286	4	chr1:3007274-3007344
chr1	3009137	3010154	2544	6	chr1:3009564-3009576
chr1	3011007	3012866	4685	5	chr1:3011479-3012363
chr1	3015713	3017064	3242	5	chr1:3016471-3016575
chr1	3040503	3041398	2310	7	chr1:3041037-3041046
chr1	3045560	3046380	2203	4	chr1:3045627-3045876
chr1	3048444	3050814	5908	5	chr1:3048848-3050003
chr1	3058215	3059394	2818	6	chr1:3059147-3059213
chr1	3059847	3061050	3630	7	chr1:3060785-3061005
chr1	3069120	3070046	2914	8	chr1:3069369-3069377
chr1	3071170	3072608	2249	4	chr1:3071327-3071356
chr1	3108599	3109980	2676	6	chr1:3109156-3109172
chr1	3112155	3112708	2227	10	chr1:3112505-3112545
chr1	3114211	3115146	3017	8	chr1:3114907-3115016
chr1	3124108	3125222	2543	5	chr1:3124237-3124282
chr1	3126351	3127252	2212	5	chr1:3127010-3127074
chr1	3130272	3132870	5585	7	chr1:3132123-3132166
chr1	3138912	3140004	2614	6	chr1:3139141-3139216
chr1	3141034	3142941	3818	6	chr1:3142590-3142643
chr1	3144766	3146028	3498	6	chr1:3145266-3145291
chr1	3155138	3156233	3742	9	chr1:3155941-3155955
chr1	3215262	3217131	4998	6	chr1:3215847-3215899
chr1	3220271	3221277	3394	6	chr1:3220880-3220932
chr1	3228025	3229102	3103	6	chr1:3228382-3228530
chr1	3230200	3231507	3274	5	chr1:3231153-3231302
chr1	3241766	3242798	2220	4	chr1:3241805-3241908
chr1	3272180	3273320	2863	6	chr1:3272902-3272965
chr1	3274133	3274882	2993	8	chr1:3274556-3274570
chr1	3275647	3276666	2360	5	chr1:3276122-3276153
chr1	3277254	3278690	3065	5	chr1:3278461-3278484
chr1	3279207	3279912	3387	9	chr1:3279393-3279484
chr1	3304941	3306097	3163	7	chr1:3305914-3305928
chr1	3311591	3312544	3250	8	chr1:3311918-3311924
chr1	3339708	3340840	2279	4	chr1:3340018-3340206
chr1	3349255	3350420	2230	6	chr1:3349449-3349451
chr1	3353410	3354359	2288	4	chr1:3353529-3354079
chr1	3396286	3396819	2447	10	chr1:3396618-3396625
chr1	3406453	3407282	2292	6	chr1:3407120-3407188
chr1	3454650	3455866	2380	3	chr1:3454671-3455683
chr1	3461894	3462573	2343	6	chr1:3462073-3462101
chr1	3472853	3474184	2464	5	chr1:3473202-3473244
chr1	3590176	3591174	3979	9	chr1:3590613-3590618
chr1	3608253	3609238	2433	6	chr1:3608744-3608844
chr1	3629154	3630609	3827	5	chr1:3629415-3630128
chr1	3828941	3829917	2308	5	chr1:3829297-3829354
chr1	3841083	3842547	3420	7	chr1:3841938-3841952
chr1	3998870	4000122	2344	4	chr1:3999782-3999982
chr1	4003123	4007020	17054	10	chr1:4006646-4006712
chr1	4007662	4008863	3388	6	chr1:4008191-4008242
chr1	4012512	4013418	2501	5	chr1:4012669-4012710
chr1	4014127	4015112	2232	6	chr1:4014623-4014632
chr1	4016848	4017932	2615	5	chr1:4017140-4017144
chr1	4019115	4019745	2417	7	chr1:4019355-4019484
chr1	4038335	4039563	2407	4	chr1:4038720-4039175
chr1	4056926	4057622	3009	10	chr1:4057180-4057294
chr1	4059718	4060877	3292	5	chr1:4060066-4060464
chr1	4080765	4081551	2509	6	chr1:4080929-4080984
chr1	4087749	4088800	2403	5	chr1:4087840-4088184
chr1	4105642	4106861	3090	7	chr1:4105698-4105791
chr1	4114746	4116399	3862	5	chr1:4115330-4115338
chr1	4116532	4117278	2273	5	chr1:4116662-4116954
chr1	4117876	4119117	3258	7	chr1:4118868-4118965
chr1	4121901	4122997	3956	7	chr1:4122085-4122231
chr1	4144422	4145431	2232	5	chr1:4145235-4145284
chr1	4146938	4149644	7891	7	chr1:4148900-4148921
chr1	4151101	4152111	2271	4	chr1:4151562-4151799
chr1	4167104	4167963	2397	6	chr1:4167594-4167669
chr1	4177602	4179068	4546	6	chr1:4177793-4177807
chr1	4180737	4181564	2584	6	chr1:4181126-4181193
chr1	4182255	4183280	4634	8	chr1:4182842-4182886
chr1	4184589	4185291	2293	7	chr1:4185086-4185090
chr1	4187935	4190877	9814	7	chr1:4189750-4190723
chr1	4208633	4210513	6262	6	chr1:4208926-4210205
chr1	4213293	4214259	2380	4	chr1:4213782-4214105
chr1	4218583	4220007	3654	5	chr1:4219321-4219330
chr1	4221239	4222439	2797	6	chr1:4222035-4222056
chr1	4224774	4225693	2744	9	chr1:4224936-4224988
chr1	4226206	4227205	3399	6	chr1:4226481-4226516
chr1	4230006	4233121	8851	7	chr1:4230481-4231107
chr1	4233319	4234007	2189	8	chr1:4233564-4233568
chr1	4271531	4273255	3216	4	chr1:4272488-4272495
chr1	4520050	4520813	2831	8	chr1:4520173-4520182
chr1	4646057	4647704	3731	5	chr1:4647556-4647565
chr1	4654115	4654694	2624	7	chr1:4654513-4654520
chr1	4677055	4677934	2575	6	chr1:4677406-4677509
chr1	4682657	4683782	3033	5	chr1:4682672-4683397
chr1	4687146	4688650	3655	6	chr1:4687803-4687901
chr1	4692577	4693506	2261	5	chr1:4692865-4692890
chr1	4697803	4699354	4709	6	chr1:4698101-4698931
chr1	4724366	4725115	2307	6	chr1:4724605-4724667
chr1	4725387	4726393	3996	7	chr1:4725638-4725731
chr1	4734988	4735878	2837	5	chr1:4735103-4735112
chr1	4751517	4752746	2193	3	chr1:4751677-4752186
chr1	4761280	4761895	2417	8	chr1:4761660-4761662
chr1	4762087	4762825	3007	9	chr1:4762330-4762353
chr1	4782794	4784088	3673	9	chr1:4783361-4783415
chr1	4786969	4789593	5460	6	chr1:4788676-4788683
chr1	4791345	4792632	3267	5	chr1:4791865-4791917
chr1	4793900	4795320	6889	11	chr1:4794664-4794738
chr1	4829796	4830741	2367	6	chr1:4829958-4829967
chr1	4830997	4831924	2197	4	chr1:4831438-4831472
chr1	4841158	4842947	4593	5	chr1:4841819-4842612
chr1	4845455	4846237	2649	6	chr1:4845648-4846006
chr1	4987727	4988687	2473	7	chr1:4988512-4988516
chr1	5474342	5475386	2670	7	chr1:5474940-5474954
chr1	5482772	5484056	3710	5	chr1:5483045-5483722
chr1	5487045	5488043	3389	6	chr1:5487546-5487560
chr1	5515762	5516663	2690	7	chr1:5515851-5515961
chr1	5528941	5530076	2521	5	chr1:5529740-5529799
chr1	5539741	5540747	2988	7	chr1:5540013-5540059
chr1	5541849	5543098	2684	4	chr1:5542102-5542910
chr1	5554013	5554689	2400	5	chr1:5554201-5554616
chr1	5564130	5565045	2725	6	chr1:5564309-5564471
chr1	5566178	5567017	2894	7	chr1:5566904-5566915
chr1	5573059	5573999	2415	6	chr1:5573756-5573788
chr1	5583446	5584757	2665	5	chr1:5583812-5583848
chr1	5587890	5589081	3156	7	chr1:5588278-5588287
chr1	5708238	5709043	2341	6	chr1:5708627-5708636
chr1	5710202	5713349	10389	9	chr1:5710885-5710893
chr1	5727720	5728836	2202	5	chr1:5728145-5728172
chr1	5731477	5732455	3251	7	chr1:5731730-5731768
chr1	5750778	5752854	5917	7	chr1:5751584-5751595
chr1	5762825	5764017	2675	6	chr1:5763496-5763502
chr1	5771862	5773280	4022	6	chr1:5772475-5772573
chr1	5776531	5777452	3429	9	chr1:5777184-5777272
chr1	5778397	5780941	6978	7	chr1:5778938-5780176
chr1	5812320	5813544	2961	5	chr1:5812809-5813229
chr1	5817877	5818860	3098	7	chr1:5818046-5818085
chr1	5824749	5825585	2243	6	chr1:5825045-5825108
chr1	5826291	5826735	2651	9	chr1:5826575-5826634
chr1	5829288	5830793	3755	6	chr1:5829520-5829524
chr1	5836244	5837179	3999	8	chr1:5836982-5837022
chr1	5871593	5872597	2706	5	chr1:5871894-5872079
chr1	5874103	5874989	2382	6	chr1:5874614-5874617
chr1	5879952	5880518	2365	9	chr1:5880101-5880105
chr1	5892480	5893484	3912	10	chr1:5893285-5893292
chr1	5894542	5895596	3268	6	chr1:5895348-5895400
chr1	5895827	5897207	2914	4	chr1:5896277-5896554
chr1	5898909	5899784	2595	7	chr1:5899315-5899461
chr1	5902866	5904201	4415	7	chr1:5903237-5903271
chr1	5910456	5911792	2446	3	chr1:5910575-5911026
chr1	5947651	5948279	2187	5	chr1:5947670-5947922
chr1	6107832	6108787	2579	6	chr1:6108260-6108272
chr1	6118439	6119381	2548	4	chr1:6118504-6119303
chr1	6125915	6127036	3035	6	chr1:6126063-6126635
chr1	6136829	6138881	3726	4	chr1:6137115-6138270
chr1	6141451	6142205	4245	12	chr1:6141896-6141962
chr1	6143463	6144364	2448	5	chr1:6143797-6143993
chr1	6145074	6147449	6248	5	chr1:6145392-6147132
chr1	6149218	6150105	2315	6	chr1:6149499-6149508
chr1	6162494	6163602	2432	6	chr1:6163242-6163266
chr1	6171973	6173450	4764	5	chr1:6172111-6173022
chr1	6180430	6181619	2355	4	chr1:6181246-6181414
chr1	6183929	6184879	3043	6	chr1:6184252-6184409
chr1	6193514	6194737	4122	6	chr1:6194307-6194315
chr1	6196120	6197270	4291	10	chr1:6196544-6196547
chr1	6198244	6198877	2374	8	chr1:6198563-6198572
chr1	6203260	6204480	3522	6	chr1:6203755-6204048
chr1	6222180	6223747	3548	6	chr1:6222673-6222741
chr1	6229450	6230536	3034	7	chr1:6230399-6230419
chr1	6231592	6232252	2243	8	chr1:6231848-6231941
chr1	6302547	6303583	2485	6	chr1:6303220-6303334
chr1	6473005	6474848	4623	7	chr1:6474412-6474479
chr1	6476238	6477385	7656	14	chr1:6476626-6476685
chr1	6481022	6482116	3634	6	chr1:6481181-6481553
chr1	6492014	6493658	3801	5	chr1:6492364-6492411
chr1	6509401	6510016	2235	7	chr1:6509647-6509896
chr1	6520044	6521076	2280	5	chr1:6520684-6520883
chr1	6522536	6523666	2657	4	chr1:6522690-6523051
chr1	6524371	6525513	3954	8	chr1:6524617-6524621
chr1	6526926	6529472	7026	8	chr1:6528726-6528737
chr1	6536948	6537467	2256	8	chr1:6537220-6537275
chr1	6544281	6545383	2392	5	chr1:6544673-6544691
chr1	6545790	6546964	2492	5	chr1:6546664-6546678
chr1	6557936	6559615	4573	7	chr1:6559368-6559511
chr1	6561373	6564907	10909	12	chr1:6564185-6564194
chr1	6566626	6569571	8742	6	chr1:6567998-6568984
chr1	6833101	6834339	3454	6	chr1:6834027-6834055
chr1	6976731	6977372	2368	5	chr1:6977033-6977267
chr1	6984987	6986300	3339	5	chr1:6985026-6985388
chr1	7003992	7004879	2293	6	chr1:7004339-7004353
chr1	7015049	7016388	3624	5	chr1:7015428-7015582
chr1	7035386	7037205	3206	4	chr1:7036650-7036746
chr1	7077898	7079042	2425	5	chr1:7078066-7078244
chr1	7177317	7178208	2331	5	chr1:7177500-7177509
chr1	7291824	7292915	2393	6	chr1:7292152-7292183
chr1	7293232	7294402	2363	4	chr1:7294122-7294163
chr1	7384754	7385639	2197	5	chr1:7384947-7385333
chr1	7408236	7409988	3137	6	chr1:7409648-7409715
chr1	7413760	7414902	2205	4	chr1:7414471-7414661
chr1	7416093	7417231	2463	5	chr1:7416661-7416700
chr1	7450153	7451249	2202	4	chr1:7450541-7450550
chr1	7515702	7516599	2746	6	chr1:7516236-7516245
chr1	7519086	7520384	3754	5	chr1:7519717-7520063
chr1	7525026	7526252	2765	5	chr1:7525733-7525859
chr1	7528185	7529006	2691	6	chr1:7528566-7528824
chr1	7533637	7534944	2418	3	chr1:7534125-7534648
chr1	7540986	7541951	2439	7	chr1:7541225-7541295
chr1	7543128	7544822	3037	4	chr1:7543936-7543969
chr1	7564841	7565902	2239	4	chr1:7565218-7565434
chr1	7649911	7651024	2390	6	chr1:7650422-7650471
chr1	7691670	7692713	2327	4	chr1:7692537-7692563
chr1	7693987	7695830	4848	6	chr1:7694599-7694602
chr1	7700119	7701456	3656	6	chr1:7701302-7701355
chr1	7723311	7724121	2382	9	chr1:7723676-7723713
chr1	7733826	7734384	2687	8	chr1:7733914-7734231
chr1	7738990	7740267	3311	6	chr1:7739557-7739621
chr1	7742798	7744090	3420	7	chr1:7743918-7743925
chr1	7744476	7745841	3377	7	chr1:7745179-7745269
chr1	7747202	7747918	2282	7	chr1:7747417-7747541
chr1	7790087	7790950	2742	5	chr1:7790411-7790563
chr1	7924675	7925724	3452	6	chr1:7924871-7925092
chr1	8111068	8111975	2380	5	chr1:8111757-8111761
chr1	8138822	8139516	2380	7	chr1:8139256-8139315
chr1	8385882	8386787	2639	6	chr1:8386148-8386157
chr1	8983579	8985246	3722	5	chr1:8984513-8984516
chr1	9004564	9005633	2513	6	chr1:9004918-9004927
chr1	9016480	9017369	2451	4	chr1:9016615-9017229
chr1	9073297	9074500	3323	5	chr1:9073624-9073852
chr1	9074629	9075371	2634	8	chr1:9074823-9074824
chr1	9082003	9083226	2623	5	chr1:9082285-9082410
chr1	9085550	9086503	2509	5	chr1:9085879-9085882
chr1	9100529	9101407	2718	7	chr1:9101019-9101032
chr1	9126854	9127902	3052	4	chr1:9127172-9127443
chr1	9165875	9166454	2430	6	chr1:9166000-9166238
chr1	9171519	9173221	4598	6	chr1:9172803-9172812
chr1	9251772	9253067	2333	5	chr1:9252677-9252767
chr1	9260319	9261315	2945	7	chr1:9261030-9261039
chr1	9309242	9310440	2880	5	chr1:9309442-9309474
chr1	9331872	9332775	2442	5	chr1:9332634-9332662
chr1	9340785	9342001	2294	4	chr1:9341343-9341384
chr1	9378500	9381061	9104	9	chr1:9379765-9379786
chr1	9396430	9398512	5926	8	chr1:9397453-9397535
chr1	9409396	9411337	5753	7	chr1:9409993-9410078
chr1	9411495	9412323	3137	8	chr1:9412115-9412131
chr1	9422754	9424901	3772	4	chr1:9422783-9422972
chr1	9429176	9430790	3140	4	chr1:9430049-9430263
chr1	9437056	9438478	3451	6	chr1:9437657-9437659
chr1	9441668	9443693	4607	6	chr1:9443012-9443362
chr1	9444000	9445092	3112	5	chr1:9444218-9444224
chr1	9452956	9453871	2284	5	chr1:9453344-9453428
chr1	9464112	9465424	3005	5	chr1:9464674-9464858
chr1	9527359	9528811	2362	3	chr1:9527818-9528547
chr1	10715726	10716838	3004	5	chr1:10716002-10716041
chr1	10724628	10726618	5079	7	chr1:10726047-10726057
chr1	10728223	10729145	2731	6	chr1:10728629-10728724
chr1	10739345	10741236	4141	5	chr1:10740628-10740682
chr1	10759904	10761220	3137	6	chr1:10760568-10760677
chr1	10764203	10765349	3235	9	chr1:10765164-10765237
chr1	10766731	10768347	2262	3	chr1:10767607-10767952
chr1	10776377	10777071	2483	6	chr1:10776506-10776712
chr1	10779889	10780721	2440	6	chr1:10780019-10780069
chr1	10785954	10787748	4876	7	chr1:10787323-10787325
chr1	10795415	10796311	3035	7	chr1:10796030-10796047
chr1	10802310	10803424	3198	5	chr1:10802360-10803071
chr1	10811839	10812603	2393	5	chr1:10811987-10812295
chr1	10817948	10819256	3076	4	chr1:10818787-10818891
chr1	10825575	10826747	3835	12	chr1:10825657-10825839
chr1	10827079	10828178	3522	6	chr1:10827160-10827262
chr1	10832025	10833232	3225	5	chr1:10832641-10832730
chr1	10835674	10837150	3514	7	chr1:10835938-10835941
chr1	10842192	10843133	2204	5	chr1:10842637-10842666
chr1	10847376	10848665	2961	8	chr1:10847533-10847731
chr1	10868393	10869468	2316	4	chr1:10868825-10869208
chr1	10911969	10912800	2380	6	chr1:10912199-10912354
chr1	10937246	10938142	2823	8	chr1:10937722-10937760
chr1	10971270	10972127	2701	6	chr1:10971592-10971744
chr1	11010441	11011735	3073	4	chr1:11010952-11011406
chr1	11104163	11105322	3373	6	chr1:11104438-11104501
chr1	11360289	11361598	2237	3	chr1:11360811-11361388
chr1	11395370	11396427	2309	4	chr1:11395903-11395913
chr1	11499034	11501191	8785	9	chr1:11500099-11500101
chr1	11627026	11628542	2757	5	chr1:11627237-11627246
chr1	11634038	11635209	2314	3	chr1:11634290-11635027
chr1	11688507	11689552	2325	5	chr1:11689192-11689195
chr1	12820024	12820715	2475	6	chr1:12820101-12820232
chr1	12857579	12858512	2361	5	chr1:12857849-12857993
chr1	12919378	12920735	3334	5	chr1:12919949-12920116
chr1	13202430	13204051	2982	4	chr1:13203876-13203886
chr1	13423642	13424826	2545	5	chr1:13424278-13424280
chr1	13698645	13699359	2526	6	chr1:13698882-13699096
chr1	13822002	13823129	2321	4	chr1:13822383-13822510
chr1	13886195	13887540	3555	6	chr1:13887229-13887372
chr1	13890263	13891098	2304	6	chr1:13890523-13890553
chr1	13920064	13921132	2386	7	chr1:13920108-13920117
chr1	13944128	13945162	2252	4	chr1:13944778-13944873
chr1	14045634	14046223	2428	5	chr1:14045863-14046223
chr1	14049176	14050555	2606	3	chr1:14049361-14050267
chr1	14148291	14149614	2668	4	chr1:14149186-14149195
chr1	14218967	14220122	2615	6	chr1:14219439-14219478
chr1	14285314	14285932	2200	8	chr1:14285505-14285519
chr1	14961220	14962817	3266	4	chr1:14961793-14962236
chr1	15013824	15015218	4371	6	chr1:15014328-15014485
chr1	15043588	15044541	2967	6	chr1:15044368-15044442
chr1	15181053	15182255	2499	4	chr1:15181339-15181550
chr1	15420299	15421965	5237	8	chr1:15421066-15421189
chr1	15424860	15425995	2385	6	chr1:15425110-15425127
chr1	15446264	15447544	3732	6	chr1:15447355-15447374
chr1	15466265	15467642	4329	7	chr1:15467111-15467140
chr1	15535283	15536225	2301	4	chr1:15535609-15536081
chr1	15564856	15566846	3278	4	chr1:15565308-15565446
chr1	15578164	15579226	3071	6	chr1:15578681-15578757
chr1	15708016	15708909	2433	6	chr1:15708089-15708200
chr1	15709770	15711081	3111	5	chr1:15710874-15710957
chr1	16096360	16097469	2269	7	chr1:16096473-16096524
chr1	16144371	16146291	2323	3	chr1:16144620-16144621
chr1	16315997	16317764	4323	7	chr1:16317200-16317339
chr1	17023366	17025324	4930	6	chr1:17024073-17024150
chr1	17089823	17090824	3000	6	chr1:17090224-17090233
chr1	17096536	17098552	5510	5	chr1:17096857-17098175
chr1	17098941	17099689	3091	7	chr1:17099197-17099306
chr1	17101593	17102599	3303	9	chr1:17101727-17101747
chr1	17120932	17121794	2640	8	chr1:17121093-17121095
chr1	17122795	17123630	2296	5	chr1:17122974-17123334
chr1	17394793	17396702	3059	3	chr1:17395266-17396078
chr1	17397521	17398221	2636	7	chr1:17397832-17397857
chr1	17411931	17413414	3744	6	chr1:17412972-17412998
chr1	17415889	17416543	2656	9	chr1:17416287-17416335
chr1	17433875	17435231	3930	5	chr1:17433957-17434116
chr1	17442412	17443370	2574	6	chr1:17442964-17443068
chr1	17444315	17445060	2331	5	chr1:17444442-17444468
chr1	17525564	17526567	2366	5	chr1:17526193-17526241
chr1	17533465	17534886	2434	4	chr1:17533643-17534227
chr1	17700240	17701215	2518	6	chr1:17700672-17700676
chr1	17708537	17709911	3040	7	chr1:17709418-17709481
chr1	17712598	17713342	2416	7	chr1:17713160-17713189
chr1	17715031	17715868	2843	10	chr1:17715518-17715528
chr1	17846298	17847836	4643	9	chr1:17846542-17846677
chr1	17897306	17898222	2495	6	chr1:17897685-17897688
chr1	17898665	17899180	2239	7	chr1:17898843-17898928
chr1	17930859	17932039	3297	7	chr1:17931297-17931395
chr1	17936947	17937958	2198	5	chr1:17937537-17937591
chr1	17957478	17958684	2554	6	chr1:17958354-17958384
chr1	17982649	17983521	2630	7	chr1:17982859-17982909
chr1	18019995	18021116	2521	4	chr1:18020313-18020651
chr1	18171732	18173029	2482	6	chr1:18172437-18172446
chr1	18182620	18183784	2602	4	chr1:18183039-18183497
chr1	18396249	18396806	2187	7	chr1:18396373-18396409
chr1	18661552	18662168	2540	7	chr1:18661777-18661935
chr1	18936502	18937219	2385	7	chr1:18937010-18937012
chr1	18948895	18950054	2346	4	chr1:18949667-18949672
chr1	18954311	18955273	2445	6	chr1:18955054-18955186
chr1	18964236	18964843	2399	6	chr1:18964432-18964450
chr1	18969523	18970950	3170	5	chr1:18969811-18969867
chr1	18972800	18973394	2522	8	chr1:18972946-18972976
chr1	18975373	18976657	2233	4	chr1:18975494-18975660
chr1	18983256	18984270	2394	4	chr1:18983400-18983631
chr1	19000234	19001169	2263	5	chr1:19000586-19000590
chr1	19029067	19029807	2212	6	chr1:19029360-19029369
chr1	19052863	19053883	2343	4	chr1:19053367-19053498
chr1	19089996	19090791	2258	7	chr1:19090433-19090477
chr1	19189438	19190261	2304	7	chr1:19189653-19189691
chr1	19248839	19250224	3427	8	chr1:19249711-19249766
chr1	19291849	19292795	2447	5	chr1:19292192-19292523
chr1	19333015	19334385	2221	3	chr1:19333642-19334137
chr1	19336695	19337784	2249	3	chr1:19336842-19337501
chr1	20021098	20022208	2247	3	chr1:20021233-20022176
chr1	20023418	20024385	2241	5	chr1:20023618-20024235
chr1	20060124	20061247	2724	4	chr1:20060375-20060724
chr1	20086019	20086863	2481	6	chr1:20086590-20086592
chr1	20290691	20291596	2264	6	chr1:20291018-20291092
chr1	20305369	20306422	2229	5	chr1:20306253-20306262
chr1	20438553	20440146	2619	5	chr1:20439601-20439663
chr1	20452622	20453921	2761	5	chr1:20453733-20453807
chr1	20468155	20469322	2474	4	chr1:20469021-20469071
chr1	20548275	20549226	2933	9	chr1:20548959-20549034
chr1	20554341	20555483	2482	5	chr1:20554734-20554911
chr1	20601620	20603121	2817	5	chr1:20602758-20602762
chr1	20618769	20619606	3023	8	chr1:20618990-20619020
chr1	20622010	20622891	3371	9	chr1:20622289-20622321
chr1	20631763	20632594	2238	7	chr1:20632150-20632185
chr1	20684077	20685481	4008	7	chr1:20684647-20684670
chr1	20881129	20882215	3129	5	chr1:20881501-20881505
chr1	20887682	20888939	2384	4	chr1:20888121-20888218
chr1	20915419	20916571	2250	4	chr1:20915906-20915915
chr1	21852062	21852896	2288	5	chr1:21852130-21852293
chr1	21872720	21874394	2893	5	chr1:21873449-21873473
chr1	21909673	21910481	2268	5	chr1:21909915-21910281
chr1	22466988	22468038	2769	5	chr1:22467484-22467565
chr1	22479721	22480601	2333	6	chr1:22479885-22479899
chr1	22482315	22483378	2353	5	chr1:22483216-22483247
chr1	22538617	22539883	2914	4	chr1:22539021-22539379
chr1	22547343	22548555	4151	7	chr1:22548199-22548222
chr1	22559600	22560294	2484	6	chr1:22559986-22560159
chr1	22563826	22564995	2287	4	chr1:22564575-22564629
chr1	22570279	22571536	2769	5	chr1:22571343-22571383
chr1	22574914	22576201	3580	7	chr1:22575351-22575428
chr1	22577580	22578479	2369	6	chr1:22577912-22578075
chr1	22582760	22584957	4856	4	chr1:22583206-22584201
chr1	22585239	22586269	3476	9	chr1:22585625-22585650
chr1	22591697	22592592	2501	5	chr1:22591963-22591989
chr1	22604231	22605125	2372	7	chr1:22604353-22604427
chr1	22608719	22609277	2223	5	chr1:22608829-22608998
chr1	22873162	22873959	2902	8	chr1:22873712-22873715
chr1	22882830	22883884	2974	6	chr1:22883321-22883353
chr1	22891016	22891854	2338	5	chr1:22891136-22891207
chr1	22913359	22914520	2722	5	chr1:22913585-22913745
chr1	23040057	23041465	4027	6	chr1:23040748-23040757
chr1	23137528	23138455	2213	4	chr1:23137868-23138359
chr1	23205987	23207481	3320	5	chr1:23207125-23207134
chr1	23208596	23209934	2195	3	chr1:23209444-23209749
chr1	23242836	23243718	2336	7	chr1:23243122-23243155
chr1	23910945	23912144	2393	3	chr1:23910984-23911786
chr1	23912886	23914379	2998	6	chr1:23913401-23913410
chr1	24007713	24008498	2316	5	chr1:24007880-24008183
chr1	24382815	24384151	2740	5	chr1:24383705-24383727
chr1	24412807	24414026	2751	6	chr1:24412891-24412957
chr1	24416336	24417360	2363	7	chr1:24417229-24417238
chr1	24421811	24422644	2294	4	chr1:24422338-24422454
chr1	24427419	24428109	2286	7	chr1:24427616-24427644
chr1	24437508	24439009	3700	5	chr1:24438459-24438591
chr1	24482327	24484670	5429	4	chr1:24483205-24484643
chr1	24513738	24514812	2570	6	chr1:24514543-24514559
chr1	24548291	24549138	2463	5	chr1:24548401-24548468
chr1	24633180	24634844	3044	5	chr1:24634016-24634030
chr1	24668566	24669153	2493	6	chr1:24668816-24669011
chr1	24873495	24874222	2190	5	chr1:24873696-24873853
chr1	24885992	24887280	3870	9	chr1:24886086-24886156
chr1	24893854	24894792	2308	5	chr1:24893893-24894014
chr1	24902444	24903603	3039	7	chr1:24903152-24903293
chr1	25187456	25188508	3013	8	chr1:25188036-25188081
chr1	25193871	25195092	2303	3	chr1:25194226-25194916
chr1	25243143	25244309	2478	5	chr1:25244137-25244213
chr1	25247430	25248411	2578	6	chr1:25248173-25248187
chr1	25331466	25332275	2428	5	chr1:25332107-25332108
chr1	25349161	25350273	2349	4	chr1:25349506-25349729
chr1	25357314	25358621	2392	6	chr1:25358271-25358273
chr1	25368557	25369305	2190	6	chr1:25369120-25369172
chr1	25377888	25379228	2789	5	chr1:25378995-25379025
chr1	25465624	25466607	2264	5	chr1:25465815-25465817
chr1	25509211	25511620	5471	5	chr1:25511056-25511150
chr1	25918181	25919280	3290	7	chr1:25918359-25918368
chr1	25974311	25975180	2192	5	chr1:25974784-25974796
chr1	25979878	25981055	4197	8	chr1:25980111-25980202
chr1	25984293	25985217	2437	6	chr1:25984674-25984698
chr1	26052265	26053422	2939	6	chr1:26052401-26052581
chr1	26073479	26074338	2703	5	chr1:26073694-26073866
chr1	26079915	26080897	2935	9	chr1:26080525-26080558
chr1	26811959	26812714	2324	5	chr1:26812454-26812565
chr1	27313473	27314151	2776	7	chr1:27313542-27313624
chr1	28923554	28924736	2487	5	chr1:28923874-28924030
chr1	29141190	29142344	3291	5	chr1:29141580-29142163
chr1	30275296	30276961	3187	4	chr1:30276913-30276922
chr1	30277923	30278846	2209	5	chr1:30278671-30278784
chr1	30329224	30330581	2478	4	chr1:30330302-30330382
chr1	30369844	30371506	3086	4	chr1:30370605-30370884
chr1	30692101	30693253	2438	4	chr1:30692695-30692712
chr1	30728994	30730183	2825	4	chr1:30729522-30729755
chr1	30790559	30792097	2813	3	chr1:30790991-30791835
chr1	31088136	31089037	2966	7	chr1:31088770-31088779
chr1	31157325	31157843	2203	10	chr1:31157636-31157655
chr1	31158081	31159580	2988	6	chr1:31158318-31158352
chr1	31859602	31861015	3805	6	chr1:31860580-31860589
chr1	32136759	32137550	2201	4	chr1:32136776-32137102
chr1	32139147	32140314	2253	4	chr1:32140077-32140120
chr1	32154668	32156122	3718	7	chr1:32154997-32155014
chr1	32194705	32195745	2337	6	chr1:32195218-32195228
chr1	32198587	32199484	2891	8	chr1:32198802-32198834
chr1	32220320	32221551	3393	8	chr1:32220449-32220476
chr1	32224214	32224929	2225	9	chr1:32224373-32224395
chr1	32257917	32259361	2522	4	chr1:32258582-32258793
chr1	33368907	33369798	2252	4	chr1:33369112-33369588
chr1	33616176	33617434	3879	7	chr1:33616981-33617014
chr1	33698420	33699323	2563	6	chr1:33698780-33698972
chr1	33723596	33724517	3044	7	chr1:33723758-33723825
chr1	33731981	33732708	2299	7	chr1:33732086-33732193
chr1	33738749	33739550	2698	9	chr1:33738964-33739029
chr1	33746634	33747689	2959	5	chr1:33747192-33747468
chr1	33776586	33777710	3535	7	chr1:33776986-33776995
chr1	33834354	33835348	3440	6	chr1:33834890-33834899
chr1	33984481	33985478	3271	8	chr1:33985034-33985062
chr1	33998450	33999710	2973	5	chr1:33999456-33999495
chr1	34001365	34002748	5520	10	chr1:34002134-34002158
chr1	34051660	34052345	2741	9	chr1:34051797-34051913
chr1	34072096	34073356	2715	4	chr1:34072944-34073092
chr1	34086968	34087920	2230	4	chr1:34087304-34087336
chr1	34151459	34152556	2235	3	chr1:34151960-34152322
chr1	34237250	34238161	2301	5	chr1:34237976-34238051
chr1	35220893	35221640	2669	6	chr1:35221403-35221603
chr1	35225357	35226492	3215	7	chr1:35225513-35225585
chr1	35258595	35260193	2488	3	chr1:35258982-35259382
chr1	35260564	35261442	3707	7	chr1:35260886-35261082
chr1	35261744	35262841	2386	4	chr1:35262384-35262459
chr1	35336588	35337321	2460	6	chr1:35337117-35337149
chr1	35350072	35350850	2447	7	chr1:35350218-35350300
chr1	35365174	35366841	5246	7	chr1:35366606-35366681
chr1	35368835	35369931	2415	4	chr1:35369011-35369368
chr1	37026165	37027383	2324	3	chr1:37026378-37026780
chr1	37033379	37034496	2243	5	chr1:37034287-37034403
chr1	37054554	37056064	4436	7	chr1:37055420-37055473
chr1	37115253	37116251	2581	7	chr1:37116016-37116058
chr1	37171541	37172484	3556	8	chr1:37172085-37172094
chr1	37173414	37174773	3645	5	chr1:37174216-37174425
chr1	37180816	37181628	2365	5	chr1:37181184-37181387
chr1	37296453	37297484	2187	6	chr1:37296693-37296703
chr1	37307193	37308360	2322	4	chr1:37307735-37307986
chr1	37316681	37317570	2678	6	chr1:37317206-37317346
chr1	37419137	37420335	2349	3	chr1:37419279-37420170
chr1	37545959	37547237	2526	5	chr1:37546806-37546810
chr1	37772533	37773878	3244	7	chr1:37773372-37773404
chr1	37880979	37882706	3846	5	chr1:37881401-37881590
chr1	38078969	38079817	2368	5	chr1:38079239-38079355
chr1	38079956	38080944	3388	5	chr1:38080089-38080483
chr1	38093274	38094912	4450	8	chr1:38094052-38094066
chr1	38100431	38101359	2767	6	chr1:38100752-38100956
chr1	38115669	38117563	4381	5	chr1:38115992-38116768
chr1	38138906	38139584	2201	6	chr1:38139263-38139337
chr1	38185315	38186475	2379	3	chr1:38185368-38186347
chr1	38536066	38537349	3074	4	chr1:38536810-38537077
chr1	38558876	38559558	2331	8	chr1:38559158-38559207
chr1	38565253	38566879	2989	3	chr1:38566512-38566859
chr1	38583443	38584656	3286	7	chr1:38583820-38583868
chr1	38588979	38590204	2968	6	chr1:38589650-38589790
chr1	38598584	38600718	6006	6	chr1:38599050-38599336
chr1	38600953	38602365	4836	6	chr1:38601098-38601773
chr1	38605677	38606609	2214	5	chr1:38606195-38606206
chr1	38638796	38639473	2569	6	chr1:38639278-38639450
chr1	39958061	39958996	2268	4	chr1:39958198-39958439
chr1	40249157	40250236	2534	5	chr1:40250021-40250083
chr1	40430002	40431139	2488	4	chr1:40430202-40430867
chr1	41023101	41024302	2839	5	chr1:41023661-41023947
chr1	41756191	41757042	2555	9	chr1:41756336-41756368
chr1	41872977	41874109	3342	6	chr1:41873493-41873787
chr1	41919247	41920090	2837	6	chr1:41919780-41919986
chr1	41931839	41932884	2805	6	chr1:41932359-41932465
chr1	41938960	41939885	2428	5	chr1:41939681-41939717
chr1	41940434	41941251	2876	8	chr1:41940986-41941012
chr1	41970141	41971677	5256	8	chr1:41971247-41971256
chr1	41972772	41974391	5390	9	chr1:41974028-41974158
chr1	42031906	42033164	2525	4	chr1:42032027-42032350
chr1	42040375	42041671	2512	4	chr1:42040829-42041075
chr1	42086143	42087118	2690	5	chr1:42086819-42086982
chr1	42091748	42092829	3344	7	chr1:42091924-42091951
chr1	42124095	42125018	3086	5	chr1:42124267-42124656
chr1	42154382	42155989	2939	4	chr1:42154978-42155005
chr1	42160289	42161211	2721	6	chr1:42160840-42160891
chr1	42165532	42166496	3286	6	chr1:42165605-42165768
chr1	42175325	42177274	3231	4	chr1:42175766-42175775
chr1	42181544	42182843	2790	5	chr1:42181716-42181788
chr1	42247340	42248563	3256	5	chr1:42247696-42247705
chr1	42319016	42319965	2472	5	chr1:42319366-42319413
chr1	42620652	42622393	2987	3	chr1:42621375-42622282
chr1	42856856	42858061	2630	5	chr1:42857764-42857929
chr1	42884607	42885486	2221	5	chr1:42884848-42885015
chr1	43097314	43098404	2348	5	chr1:43097715-43097737
chr1	43200120	43201294	2965	6	chr1:43200214-43200422
chr1	43741204	43741960	3074	8	chr1:43741630-43741710
chr1	43745334	43745997	3221	12	chr1:43745733-43745734
chr1	43765538	43766817	2632	6	chr1:43766459-43766466
chr1	43968763	43969552	2837	9	chr1:43969032-43969107
chr1	44000374	44001653	2579	4	chr1:44000538-44001013
chr1	44012385	44013905	2287	3	chr1:44013272-44013714
chr1	44062419	44063275	2540	5	chr1:44062754-44062870
chr1	44068019	44071100	9304	8	chr1:44070887-44070888
chr1	44072132	44072870	2491	6	chr1:44072643-44072685
chr1	44073050	44074890	8182	9	chr1:44073401-44073405
chr1	44085395	44086221	3106	10	chr1:44085633-44085723
chr1	44096434	44097270	2272	6	chr1:44096500-44096602
chr1	44579020	44579828	2728	9	chr1:44579372-44579391
chr1	44595073	44596677	4641	6	chr1:44595557-44596064
chr1	44615877	44616576	2901	9	chr1:44616358-44616390
chr1	44634756	44635768	2296	5	chr1:44635331-44635340
chr1	44843447	44844482	2522	4	chr1:44844059-44844412
chr1	44871406	44872418	2649	5	chr1:44871713-44871796
chr1	44881611	44883224	4364	6	chr1:44882357-44882366
chr1	44896486	44897347	2726	6	chr1:44896956-44897030
chr1	44971865	44974285	6106	5	chr1:44971968-44972452
chr1	44975541	44976208	2232	6	chr1:44975999-44976056
chr1	45009745	45010747	2429	4	chr1:45009928-45010274
chr1	45011095	45011886	2196	5	chr1:45011388-45011461
chr1	45015346	45017010	3555	7	chr1:45016114-45016189
chr1	45019037	45021289	4701	6	chr1:45019924-45019982
chr1	45024758	45026268	2612	4	chr1:45025700-45025702
chr1	45028942	45029641	2361	6	chr1:45029068-45029120
chr1	45053189	45055495	4875	6	chr1:45054421-45054438
chr1	45067775	45068509	2302	6	chr1:45068014-45068038
chr1	45158684	45159590	2525	7	chr1:45159064-45159151
chr1	45172208	45173343	3594	5	chr1:45172749-45173136
chr1	46783545	46784389	2345	5	chr1:46783849-46783858
chr1	46853128	46854662	2971	4	chr1:46854470-46854553
chr1	46935227	46936957	3070	4	chr1:46936127-46936147
chr1	47015214	47016873	4518	6	chr1:47016218-47016226
chr1	47210861	47212230	2747	6	chr1:47211047-47211080
chr1	47221539	47222674	4285	10	chr1:47221930-47221949
chr1	47268504	47269207	2239	8	chr1:47268604-47268685
chr1	47275916	47277532	5115	7	chr1:47276511-47276611
chr1	47277668	47280621	9349	9	chr1:47278982-47279013
chr1	47295937	47297088	3281	7	chr1:47296441-47296445
chr1	47383211	47383971	2217	8	chr1:47383636-47383637
chr1	47392807	47393904	3159	5	chr1:47393036-47393217
chr1	47395720	47396702	2338	5	chr1:47396267-47396509
chr1	47401958	47402699	2893	8	chr1:47402298-47402305
chr1	47405317	47406630	2570	6	chr1:47405561-47405566
chr1	47415641	47417634	6228	7	chr1:47416934-47416990
chr1	47418923	47420834	4224	6	chr1:47419854-47419876
chr1	47430176	47431502	3643	7	chr1:47430691-47430775
chr1	47450310	47451577	3247	4	chr1:47450575-47451105
chr1	47466309	47468646	9185	11	chr1:47467528-47467537
chr1	47479651	47480774	2205	4	chr1:47479853-47479857
chr1	47487076	47487951	2973	7	chr1:47487378-47487387
chr1	47500752	47501619	3521	6	chr1:47500939-47501465
chr1	47512970	47514148	4181	8	chr1:47513625-47513845
chr1	47515020	47515938	2256	4	chr1:47515704-47515817
chr1	47534088	47534808	2495	7	chr1:47534382-47534391
chr1	47573658	47574763	2558	5	chr1:47574430-47574546
chr1	47595177	47596296	2518	5	chr1:47595674-47595713
chr1	47602829	47605885	11268	9	chr1:47603306-47603443
chr1	47607003	47609723	6429	7	chr1:47608211-47608305
chr1	47613094	47617200	18547	10	chr1:47614189-47616167
chr1	47631591	47632447	2308	6	chr1:47631824-47631964
chr1	47861337	47864153	10001	9	chr1:47863951-47863974
chr1	47865583	47868266	8683	11	chr1:47866071-47866080
chr1	47868921	47870118	3803	8	chr1:47869916-47869925
chr1	47870990	47871939	2740	5	chr1:47871495-47871503
chr1	47874637	47879392	22253	15	chr1:47875420-47875446
chr1	47880249	47881424	5896	11	chr1:47880635-47880644
chr1	47883086	47883813	2244	7	chr1:47883470-47883474
chr1	47884095	47886077	8755	8	chr1:47884186-47884839
chr1	47907017	47909297	7868	8	chr1:47908527-47908688
chr1	47909551	47913323	20188	13	chr1:47912650-47912682
chr1	47914324	47915228	3792	8	chr1:47915027-47915100
chr1	47915513	47919180	14165	16	chr1:47916001-47916110
chr1	47920412	47921410	3643	6	chr1:47920443-47920848
chr1	47922690	47925310	10719	13	chr1:47924876-47924885
chr1	47927231	47928279	2897	5	chr1:47927473-47927868
chr1	47931733	47933052	2329	3	chr1:47931864-47932649
chr1	47937444	47939409	4810	5	chr1:47938909-47939022
chr1	47940857	47942289	4690	7	chr1:47941226-47941822
chr1	47943117	47944883	7918	11	chr1:47943882-47943891
chr1	47945039	47947726	8377	7	chr1:47945849-47945858
chr1	47951711	47952681	3946	6	chr1:47951815-47952398
chr1	47956884	47958172	4579	10	chr1:47957201-47957253
chr1	47961037	47962741	3459	4	chr1:47961546-47961927
chr1	47972211	47972991	3144	7	chr1:47972468-47972554
chr1	47974150	47975607	7027	11	chr1:47974891-47974895
chr1	47976904	47977634	2583	10	chr1:47977132-47977244
chr1	47984894	47986439	4855	9	chr1:47985548-47985555
chr1	47986639	47987231	2206	8	chr1:47986967-47987044
chr1	47999567	48001708	8923	9	chr1:48000189-48000209
chr1	48003346	48003977	2977	8	chr1:48003774-48003803
chr1	48010493	48011513	3084	7	chr1:48011106-48011115
chr1	48013100	48014404	2464	4	chr1:48014063-48014084
chr1	48015491	48016449	3399	7	chr1:48015712-48015722
chr1	48016632	48018486	6584	11	chr1:48018082-48018101
chr1	48019095	48022117	10301	14	chr1:48020600-48020604
chr1	48023368	48024620	4477	8	chr1:48023939-48024124
chr1	48026932	48028225	3929	5	chr1:48027300-48027778
chr1	48029110	48030373	2962	6	chr1:48030155-48030183
chr1	48030506	48035153	13906	10	chr1:48032850-48032859
chr1	48037768	48040247	10816	10	chr1:48039825-48039975
chr1	48041069	48042236	5153	11	chr1:48041853-48041855
chr1	48042511	48044310	7084	9	chr1:48042779-48042863
chr1	48044452	48046436	8028	16	chr1:48045631-48045632
chr1	48052679	48054630	5662	7	chr1:48053117-48054027
chr1	48057144	48058565	5208	9	chr1:48057774-48057776
chr1	48058695	48061008	10754	11	chr1:48058906-48060078
chr1	48061347	48062173	2200	6	chr1:48061495-48061567
chr1	48080903	48082648	6582	9	chr1:48082508-48082513
chr1	48082908	48083813	2675	6	chr1:48083240-48083257
chr1	48086418	48087814	5035	10	chr1:48086938-48086942
chr1	48088839	48090632	4384	5	chr1:48089731-48090176
chr1	48093386	48097468	12804	9	chr1:48097149-48097170
chr1	48106784	48110447	14331	12	chr1:48108053-48108082
chr1	48112414	48113644	3229	8	chr1:48113238-48113246
chr1	48115698	48116503	2572	6	chr1:48116118-48116204
chr1	48116872	48118843	6925	10	chr1:48117553-48117563
chr1	48120085	48121021	2342	6	chr1:48120568-48120604
chr1	48122149	48122786	2557	8	chr1:48122573-48122605
chr1	48123390	48124361	3288	6	chr1:48123527-48124043
chr1	48129748	48131037	4452	6	chr1:48130228-48130794
chr1	48131501	48133584	5051	8	chr1:48133114-48133123
chr1	48140958	48148425	26612	10	chr1:48145574-48146893
chr1	48149849	48151330	5703	10	chr1:48151023-48151032
chr1	48152165	48153193	6307	13	chr1:48152552-48152617
chr1	48153495	48154488	2722	6	chr1:48154140-48154189
chr1	48155594	48156514	3447	9	chr1:48156325-48156390
chr1	48159150	48160694	7052	11	chr1:48159622-48159631
chr1	48170277	48171198	2307	7	chr1:48170910-48171049
chr1	48173137	48175320	7245	8	chr1:48174023-48174071
chr1	48176128	48180080	14734	10	chr1:48176983-48177111
chr1	48186283	48192334	19464	10	chr1:48190653-48190713
chr1	48192538	48193793	2731	5	chr1:48192915-48192959
chr1	48222980	48223560	2589	7	chr1:48223054-48223200
chr1	48224782	48226033	5905	10	chr1:48225101-48225131
chr1	48229462	48231279	4272	5	chr1:48229614-48229651
chr1	48232019	48251413	70922	16	chr1:48242242-48242246
chr1	48256833	48258860	4428	4	chr1:48258615-48258672
chr1	48264474	48265744	3284	6	chr1:48264805-48264867
chr1	48266578	48268119	4845	10	chr1:48267323-48267332
chr1	48268886	48269678	3686	9	chr1:48269460-48269502
chr1	48276140	48281159	18565	11	chr1:48276660-48276705
chr1	48282921	48285667	10140	8	chr1:48285318-48285327
chr1	48287108	48290507	8287	5	chr1:48288740-48289955
chr1	48291316	48291867	2369	7	chr1:48291572-48291581
chr1	48292174	48292857	2663	7	chr1:48292685-48292711
chr1	48294481	48299333	16769	17	chr1:48295184-48295206
chr1	48304817	48307250	7809	8	chr1:48305650-48305742
chr1	48307645	48309533	4688	6	chr1:48309104-48309242
chr1	48309687	48310989	3698	6	chr1:48309951-48310540
chr1	48311911	48312843	2725	6	chr1:48312344-48312535
chr1	48313554	48314700	2989	5	chr1:48314103-48314428
chr1	48314889	48316932	7638	9	chr1:48316722-48316763
chr1	48317066	48318323	6034	9	chr1:48317422-48317465
chr1	48318762	48320255	5753	9	chr1:48319572-48319649
chr1	48321220	48322258	2528	5	chr1:48322054-48322064
chr1	48322603	48323630	3078	6	chr1:48322769-48322810
chr1	48331739	48333361	4964	8	chr1:48331870-48331945
chr1	48333834	48334656	2601	6	chr1:48334197-48334257
chr1	48336527	48337870	2599	5	chr1:48337323-48337860
chr1	48338087	48339752	5096	8	chr1:48339271-48339302
chr1	48341232	48344230	7563	9	chr1:48343454-48343463
chr1	48346142	48347103	3171	8	chr1:48346866-48346890
chr1	48349635	48353634	10100	7	chr1:48351018-48353229
chr1	48353782	48356308	6700	6	chr1:48354342-48355988
chr1	48359714	48362275	9759	8	chr1:48360176-48361629
chr1	48364554	48365126	2996	10	chr1:48364869-48364878
chr1	48370358	48373041	8032	8	chr1:48372114-48372115
chr1	48376902	48377834	4287	9	chr1:48377578-48377585
chr1	48379773	48380899	2782	5	chr1:48380408-48380495
chr1	48382417	48383545	3464	8	chr1:48383168-48383210
chr1	48387671	48389137	3530	4	chr1:48387719-48388852
chr1	48389345	48390888	5047	8	chr1:48390295-48390315
chr1	48391904	48393024	3193	6	chr1:48392654-48392661
chr1	48394838	48396359	3007	4	chr1:48396147-48396213
chr1	48399385	48400235	2906	10	chr1:48399945-48399954
chr1	48406817	48407471	2400	8	chr1:48406940-48407013
chr1	48417243	48419972	6790	6	chr1:48417401-48417675
chr1	48444538	48445906	4187	5	chr1:48444590-48445796
chr1	48446859	48448467	5028	8	chr1:48447844-48447848
chr1	48450232	48451454	5284	9	chr1:48450689-48450693
chr1	48453050	48454817	4420	7	chr1:48453317-48453432
chr1	48458503	48460754	10755	12	chr1:48459446-48459470
chr1	48464369	48465629	3087	7	chr1:48464811-48464894
chr1	48484294	48485157	2247	6	chr1:48484676-48484768
chr1	48487595	48488407	2784	11	chr1:48488002-48488004
chr1	48492217	48492907	2218	5	chr1:48492609-48492781
chr1	48500378	48502455	5011	6	chr1:48501528-48501617
chr1	48505507	48506397	2775	5	chr1:48506259-48506370
chr1	48514076	48515617	6512	9	chr1:48514487-48514517
chr1	48516256	48517557	5581	13	chr1:48516617-48516648
chr1	48519103	48519804	2460	7	chr1:48519385-48519447
chr1	48522373	48523284	2265	5	chr1:48522734-48522743
chr1	48524595	48525594	2722	8	chr1:48525371-48525421
chr1	48534038	48535216	2376	4	chr1:48534857-48534864
chr1	48536647	48537670	2291	5	chr1:48536875-48536881
chr1	48555044	48555863	2513	6	chr1:48555259-48555563
chr1	48563793	48564971	2912	9	chr1:48564380-48564415
chr1	48569772	48570605	2322	7	chr1:48570552-48570572
chr1	48656460	48657544	2643	5	chr1:48657370-48657447
chr1	48677469	48677977	2509	9	chr1:48677766-48677796
chr1	48680361	48683206	9962	10	chr1:48680907-48680913
chr1	48686709	48687874	3436	8	chr1:48687078-48687141
chr1	48691175	48691855	2490	8	chr1:48691585-48691599
chr1	48695997	48697100	4880	10	chr1:48696699-48696705
chr1	48699495	48701261	3876	5	chr1:48700520-48700609
chr1	48706973	48708194	3133	6	chr1:48707757-48707984
chr1	48941034	48941958	2787	7	chr1:48941641-48941658
chr1	48984876	48985629	3051	9	chr1:48985263-48985322
chr1	48987411	48988738	3999	7	chr1:48988281-48988344
chr1	48992141	48993313	2467	4	chr1:48993050-48993203
chr1	49004279	49005273	2209	5	chr1:49004670-49004812
chr1	49016245	49017046	2378	6	chr1:49016764-49016901
chr1	49018010	49019079	2194	5	chr1:49018230-49018244
chr1	49038030	49039113	3226	6	chr1:49038950-49038954
chr1	49040097	49041353	3256	6	chr1:49040783-49040828
chr1	49045451	49046344	2373	6	chr1:49046042-49046156
chr1	49051730	49053242	2803	4	chr1:49052156-49052332
chr1	49077245	49078179	2325	7	chr1:49077997-49078033
chr1	49083308	49084033	2298	6	chr1:49083645-49083833
chr1	49084753	49086316	4902	6	chr1:49084759-49085644
chr1	49090300	49091653	2861	4	chr1:49090725-49090934
chr1	49091914	49092870	3474	8	chr1:49092129-49092295
chr1	49094623	49096289	4795	6	chr1:49095526-49095675
chr1	49098469	49100217	3206	4	chr1:49099018-49099027
chr1	49102943	49103915	4482	8	chr1:49103327-49103339
chr1	49116958	49118539	4061	5	chr1:49117248-49117421
chr1	49123896	49124566	2455	8	chr1:49124161-49124197
chr1	49125798	49126460	2364	7	chr1:49126202-49126208
chr1	49126829	49128092	2612	6	chr1:49127814-49127816
chr1	49143796	49145807	3771	4	chr1:49144084-49145213
chr1	49151812	49153039	2492	5	chr1:49152477-49152593
chr1	49156988	49157682	3591	10	chr1:49157212-49157221
chr1	49160276	49160986	3262	9	chr1:49160442-49160572
chr1	49179616	49181261	6290	9	chr1:49180340-49180374
chr1	49196980	49197767	2678	9	chr1:49197483-49197511
chr1	49201057	49201942	2974	7	chr1:49201298-49201332
chr1	49202542	49203351	3188	9	chr1:49203004-49203015
chr1	49211685	49212562	2474	6	chr1:49212079-49212101
chr1	49215428	49216748	4786	8	chr1:49215977-49216009
chr1	49217725	49218635	2872	6	chr1:49218246-49218256
chr1	49225975	49226863	2300	5	chr1:49226500-49226633
chr1	49238697	49239505	2598	6	chr1:49238697-49238881
chr1	50571713	50572619	3009	7	chr1:50571866-50571908
chr1	50575154	50576256	4197	10	chr1:50575493-50575513
chr1	50613276	50614304	2818	7	chr1:50613921-50613941
chr1	50646240	50650383	10529	6	chr1:50647252-50649117
chr1	50660343	50661500	3113	6	chr1:50661040-50661049
chr1	50674936	50675944	2248	5	chr1:50675251-50675322
chr1	50676255	50677061	2623	8	chr1:50676620-50676629
chr1	50683680	50684772	2911	5	chr1:50684560-50684660
chr1	50718579	50719703	2638	4	chr1:50718814-50719428
chr1	50728085	50729177	3031	5	chr1:50728658-50728721
chr1	50763212	50765130	5078	7	chr1:50763889-50764011
chr1	50791929	50792999	3899	8	chr1:50792152-50792239
chr1	50806291	50808013	3053	4	chr1:50807380-50807389
chr1	50816267	50817825	3278	5	chr1:50816812-50816822
chr1	50822220	50824047	5478	6	chr1:50822827-50823525
chr1	50824578	50826292	3778	5	chr1:50825889-50825898
chr1	50878824	50889916	54661	13	chr1:50881125-50887442
chr1	50890744	50894293	22400	17	chr1:50892135-50893077
chr1	50895867	50898643	10964	14	chr1:50896468-50896673
chr1	50899185	50899783	2574	7	chr1:50899228-50899652
chr1	51524463	51525653	2813	4	chr1:51525038-51525644
chr1	51551309	51553469	9949	10	chr1:51552650-51552656
chr1	51610084	51610950	3233	10	chr1:51610281-51610349
chr1	52384924	52386162	4026	7	chr1:52385931-52385933
chr1	53528474	53529866	2897	5	chr1:53529111-53529484
chr1	53558740	53559483	3020	8	chr1:53559178-53559187
chr1	53579517	53581571	3791	4	chr1:53579732-53580193
chr1	53581967	53583852	5714	6	chr1:53583179-53583379
chr1	53586260	53587450	3946	8	chr1:53586873-53586882
chr1	53588789	53589543	3305	8	chr1:53589230-53589406
chr1	53591015	53591963	2716	6	chr1:53591211-53591245
chr1	53594612	53596239	2718	4	chr1:53595106-53595164
chr1	53814528	53815388	2532	6	chr1:53814825-53814959
chr1	53841689	53842820	3239	5	chr1:53841890-53842490
chr1	53845369	53846817	3735	5	chr1:53845805-53846425
chr1	53848328	53849248	3121	8	chr1:53848752-53848769
chr1	53859726	53860500	2678	10	chr1:53859796-53859938
chr1	53862167	53863586	2614	5	chr1:53862756-53863282
chr1	53866678	53867495	2187	7	chr1:53867314-53867346
chr1	53877184	53879856	8677	10	chr1:53877591-53877599
chr1	53880546	53881519	2794	6	chr1:53881052-53881062
chr1	53890247	53891283	2601	7	chr1:53890540-53890541
chr1	53947468	53949692	6931	8	chr1:53948223-53948255
chr1	53956161	53957260	3999	8	chr1:53956408-53956448
chr1	53961228	53962554	3671	5	chr1:53961371-53961939
chr1	53968450	53969613	3044	6	chr1:53969358-53969488
chr1	53970489	53971083	2814	11	chr1:53970743-53970745
chr1	53971588	53973863	8534	9	chr1:53972829-53973381
chr1	53973992	53975100	3365	8	chr1:53974745-53974767
chr1	53976459	53977605	3217	7	chr1:53976596-53976637
chr1	53984099	53984663	2411	8	chr1:53984453-53984564
chr1	53986017	53987912	4435	10	chr1:53987396-53987429
chr1	53991426	53992348	2667	5	chr1:53992018-53992021
chr1	53992768	53993452	2405	8	chr1:53993059-53993074
chr1	53993778	53994906	3335	6	chr1:53994187-53994363
chr1	53996671	53997566	2829	6	chr1:53997340-53997352
chr1	54003683	54004835	2969	6	chr1:54004009-54004038
chr1	54005477	54007593	6372	7	chr1:54005955-54005977
chr1	54007800	54009996	4657	7	chr1:54008519-54008531
chr1	54010450	54011298	2786	6	chr1:54010680-54010745
chr1	54011736	54013404	6419	9	chr1:54012054-54012085
chr1	54017009	54017629	2319	6	chr1:54017302-54017409
chr1	54027794	54028732	2918	7	chr1:54028026-54028119
chr1	54038094	54038766	2521	7	chr1:54038342-54038495
chr1	54041676	54042534	2597	6	chr1:54042087-54042331
chr1	54049200	54050098	2365	7	chr1:54049665-54049669
chr1	54054998	54055998	2257	6	chr1:54055170-54055171
chr1	54057637	54058411	2237	5	chr1:54057851-54058389
chr1	54059029	54059907	2230	4	chr1:54059390-54059552
chr1	54060368	54062091	3446	4	chr1:54060588-54061480
chr1	54064549	54065377	3351	9	chr1:54065011-54065042
chr1	54066522	54067406	2459	5	chr1:54066964-54067323
chr1	54071739	54072921	2824	4	chr1:54072060-54072501
chr1	54085623	54086514	3396	7	chr1:54085997-54086002
chr1	54091332	54092381	3180	6	chr1:54091554-54091558
chr1	54094506	54095557	2804	5	chr1:54094908-54095057
chr1	54104699	54105814	2875	5	chr1:54105097-54105311
chr1	54106537	54108131	3027	4	chr1:54107750-54107801
chr1	54117648	54118469	2302	5	chr1:54117893-54117944
chr1	54137747	54138842	4518	10	chr1:54137907-54137981
chr1	54141584	54142822	4110	10	chr1:54142204-54142230
chr1	54143075	54144951	4395	5	chr1:54144382-54144449
chr1	54148167	54149226	3820	7	chr1:54148547-54148623
chr1	54150832	54152986	8380	9	chr1:54152549-54152558
chr1	54153181	54153904	3315	8	chr1:54153470-54153596
chr1	54154337	54155995	4595	8	chr1:54155498-54155504
chr1	54156897	54157960	3185	6	chr1:54156998-54157032
chr1	54159151	54161808	8076	7	chr1:54160308-54161483
chr1	54162627	54163575	2361	5	chr1:54162919-54163234
chr1	54165159	54166240	2401	4	chr1:54165505-54165918
chr1	54168080	54168901	2744	8	chr1:54168566-54168651
chr1	54196171	54198297	3663	4	chr1:54196717-54197971
chr1	54200122	54201448	3439	5	chr1:54200806-54200913
chr1	54473807	54475907	6328	6	chr1:54474691-54475208
chr1	54477408	54478057	2314	5	chr1:54477516-54477800
chr1	54478847	54480928	6325	7	chr1:54480195-54480245
chr1	54482959	54484238	5251	9	chr1:54483116-54483191
chr1	54599635	54600252	2762	8	chr1:54599849-54599866
chr1	54960378	54961357	2857	5	chr1:54960529-54961130
chr1	54970625	54971987	2868	6	chr1:54971319-54971382
chr1	54972463	54973528	3086	7	chr1:54972829-54972834
chr1	55008144	55008940	2186	4	chr1:55008292-55008772
chr1	55012363	55014784	6614	8	chr1:55012740-55012794
chr1	55033189	55034119	2295	7	chr1:55033808-55033812
chr1	55061910	55063101	3759	7	chr1:55062544-55062760
chr1	55066878	55067482	2350	7	chr1:55067260-55067310
chr1	55072430	55073523	3904	7	chr1:55072676-55072678
chr1	55073829	55074988	2928	5	chr1:55074525-55074596
chr1	55075266	55076529	4018	8	chr1:55075474-55075518
chr1	55077223	55077875	2597	8	chr1:55077558-55077567
chr1	55084392	55086110	3981	5	chr1:55085765-55085784
chr1	55089560	55091411	6791	11	chr1:55090807-55090878
chr1	55114767	55116022	2800	6	chr1:55114976-55115107
chr1	55142727	55143865	2469	4	chr1:55142943-55143534
chr1	55146464	55147565	2348	5	chr1:55146892-55146913
chr1	55151174	55152134	2623	5	chr1:55151364-55151998
chr1	55154384	55155729	6558	9	chr1:55155547-55155621
chr1	55158814	55161082	6369	9	chr1:55160234-55160278
chr1	55162395	55163331	2599	6	chr1:55162621-55162623
chr1	55163472	55164419	2264	4	chr1:55164001-55164187
chr1	55165555	55168030	7426	8	chr1:55167839-55167897
chr1	55169306	55169941	2440	8	chr1:55169530-55169593
chr1	55174918	55176042	2972	6	chr1:55175541-55175571
chr1	55178362	55179687	3173	5	chr1:55179236-55179357
chr1	55212398	55214701	7882	8	chr1:55213990-55214004
chr1	55244791	55245889	2478	6	chr1:55245640-55245673
chr1	55246120	55248680	8210	13	chr1:55248304-55248313
chr1	55251005	55254492	13669	11	chr1:55252922-55252998
chr1	55259020	55260146	2303	4	chr1:55259222-55260120
chr1	55260704	55261825	2559	5	chr1:55260948-55261147
chr1	55270409	55271785	4527	8	chr1:55271276-55271303
chr1	55279269	55280864	5448	8	chr1:55280436-55280455
chr1	55375509	55376882	4475	7	chr1:55375713-55375720
chr1	55380586	55381594	2721	7	chr1:55381118-55381148
chr1	55384319	55385286	2909	6	chr1:55384666-55384840
chr1	55440553	55442293	4572	6	chr1:55441096-55441219
chr1	55442507	55443848	2883	5	chr1:55442668-55442692
chr1	55444377	55445598	3485	4	chr1:55444625-55445396
chr1	55446917	55447736	2541	7	chr1:55447541-55447587
chr1	55458247	55459416	3064	5	chr1:55459077-55459133
chr1	55460020	55461302	4205	10	chr1:55460200-55460227
chr1	55480516	55481929	3799	6	chr1:55480951-55480953
chr1	55753750	55755534	5416	7	chr1:55755262-55755273
chr1	55756429	55758846	7393	6	chr1:55757714-55758641
chr1	55763686	55765258	4058	6	chr1:55764009-55764047
chr1	55766808	55767563	3544	11	chr1:55767039-55767068
chr1	55767802	55769531	5384	10	chr1:55769198-55769326
chr1	55772526	55776293	10813	7	chr1:55772939-55774842
chr1	55779332	55780517	2780	4	chr1:55779385-55779837
chr1	55781969	55785991	16127	10	chr1:55785761-55785765
chr1	55789002	55789851	3469	7	chr1:55789415-55789655
chr1	55790933	55792593	5190	7	chr1:55791095-55791115
chr1	55794029	55797055	11531	11	chr1:55796244-55796266
chr1	55798011	55798784	3067	7	chr1:55798237-55798246
chr1	55799111	55800205	4569	11	chr1:55799426-55799472
chr1	55800366	55801194	2231	5	chr1:55800837-55800903
chr1	55832275	55834092	5991	12	chr1:55833796-55833800
chr1	55834293	55835103	3129	9	chr1:55834618-55834622
chr1	55846521	55847378	2360	5	chr1:55846693-55846736
chr1	55848897	55850174	3710	8	chr1:55849477-55849504
chr1	55883204	55883969	3353	8	chr1:55883372-55883528
chr1	55933600	55935177	2756	5	chr1:55934211-55934256
chr1	55966812	55967927	3738	7	chr1:55967264-55967399
chr1	55970345	55971856	4729	8	chr1:55970679-55970693
chr1	55973050	55974027	4428	8	chr1:55973487-55973529
chr1	55979758	55980658	2453	6	chr1:55980103-55980178
chr1	55984280	55984972	3170	11	chr1:55984597-55984601
chr1	55991594	55992454	2715	8	chr1:55992153-55992170
chr1	56022395	56023403	2691	6	chr1:56023171-56023180
chr1	56024126	56025358	3958	7	chr1:56024557-56024598
chr1	56036649	56037811	2399	4	chr1:56036848-56037222
chr1	56039648	56040824	3782	9	chr1:56040075-56040082
chr1	56046242	56047167	2376	5	chr1:56046928-56047006
chr1	56784588	56785721	3160	6	chr1:56784868-56784877
chr1	56788417	56789452	3117	6	chr1:56788766-56789142
chr1	56805456	56806803	2274	5	chr1:56805734-56805748
chr1	56825474	56826431	2330	5	chr1:56826142-56826177
chr1	56835902	56836507	3980	12	chr1:56836106-56836111
chr1	56845961	56846800	3149	8	chr1:56846183-56846249
chr1	56858637	56860147	3289	5	chr1:56859871-56860021
chr1	56869818	56870436	2799	10	chr1:56870060-56870069
chr1	56871807	56873284	6357	8	chr1:56872024-56872980
chr1	56883521	56884736	3752	7	chr1:56884098-56884164
chr1	56887160	56888275	2703	4	chr1:56887651-56888195
chr1	56895621	56897513	4664	7	chr1:56896620-56896701
chr1	56897820	56899488	4743	6	chr1:56898415-56899071
chr1	56905357	56908472	7847	7	chr1:56908292-56908410
chr1	56909371	56910333	3135	6	chr1:56910152-56910200
chr1	56911878	56913949	4314	5	chr1:56913399-56913402
chr1	56930395	56931697	2846	4	chr1:56930790-56931369
chr1	56934598	56935650	2899	8	chr1:56935257-56935324
chr1	56939518	56940436	2826	6	chr1:56939631-56939698
chr1	56940770	56943094	9878	9	chr1:56940979-56940988
chr1	56943536	56944772	4258	9	chr1:56944276-56944280
chr1	56957720	56958434	2548	7	chr1:56957945-56957964
chr1	56996794	56999465	7992	7	chr1:56997146-56998664
chr1	57002595	57003576	2634	5	chr1:57002782-57002795
chr1	57014729	57016255	3601	5	chr1:57015079-57015093
chr1	57018504	57019704	2901	4	chr1:57018926-57019114
chr1	57030391	57032299	4761	6	chr1:57031389-57031566
chr1	57034125	57035656	3525	5	chr1:57034636-57034645
chr1	57042731	57045046	7303	7	chr1:57043961-57044020
chr1	57065959	57066685	2337	5	chr1:57066137-57066394
chr1	57101088	57102010	3317	9	chr1:57101665-57101704
chr1	57109929	57110478	2192	8	chr1:57110363-57110384
chr1	57111178	57112226	3581	7	chr1:57111533-57111886
chr1	57238975	57239655	2433	7	chr1:57239202-57239218
chr1	57259825	57260348	2510	9	chr1:57260088-57260092
chr1	57274670	57275740	2414	4	chr1:57275173-57275182
chr1	57284183	57286168	8428	12	chr1:57284587-57284597
chr1	57302819	57303557	2782	10	chr1:57303185-57303194
chr1	57303795	57304936	3055	5	chr1:57303970-57304191
chr1	57329818	57330849	2560	6	chr1:57330415-57330470
chr1	57380686	57382435	3604	5	chr1:57381938-57381947
chr1	57411030	57413271	5516	6	chr1:57411487-57411496
chr1	57415596	57418456	9601	10	chr1:57418070-57418079
chr1	57430127	57431247	3053	5	chr1:57430245-57430251
chr1	57435931	57436882	2422	6	chr1:57436433-57436637
chr1	57442151	57443703	3067	7	chr1:57443325-57443334
chr1	57444326	57444800	2582	10	chr1:57444496-57444571
chr1	57449771	57450526	3986	10	chr1:57450061-57450142
chr1	57458962	57459744	2785	7	chr1:57459408-57459578
chr1	57464916	57466140	3614	6	chr1:57465365-57465963
chr1	57467136	57468875	3977	5	chr1:57467339-57468730
chr1	57490084	57491865	4878	6	chr1:57490528-57490735
chr1	57507818	57508842	2616	5	chr1:57508304-57508533
chr1	57509195	57510390	5904	10	chr1:57509484-57509770
chr1	57510709	57511165	2215	8	chr1:57510889-57510963
chr1	57515188	57516042	3559	9	chr1:57515617-57515671
chr1	57519404	57520597	3472	7	chr1:57520046-57520067
chr1	57521366	57522570	3203	5	chr1:57522160-57522171
chr1	57524260	57525240	2517	6	chr1:57524555-57524564
chr1	57527303	57529467	7428	8	chr1:57528269-57528284
chr1	57549677	57551739	5711	7	chr1:57550620-57550659
chr1	57551901	57554268	7706	7	chr1:57552082-57552103
chr1	57560178	57561176	2628	5	chr1:57560382-57560386
chr1	57568513	57569989	5774	9	chr1:57569802-57569889
chr1	57580695	57581607	2559	5	chr1:57581095-57581104
chr1	57606214	57607189	2922	5	chr1:57606385-57606574
chr1	57611537	57612307	2616	8	chr1:57611866-57611875
chr1	57612610	57613449	2579	8	chr1:57612919-57612945
chr1	57625639	57626855	5051	7	chr1:57626500-57626669
chr1	57628067	57629652	4149	6	chr1:57628915-57629152
chr1	57636916	57637875	2454	5	chr1:57637475-57637537
chr1	57646287	57647247	3012	7	chr1:57646756-57646884
chr1	57649586	57652480	10177	11	chr1:57650373-57650383
chr1	57655809	57656756	2571	5	chr1:57656423-57656477
chr1	57657529	57658356	3104	8	chr1:57657788-57657817
chr1	57703447	57704248	2716	13	chr1:57703719-57703734
chr1	57707044	57707688	2449	8	chr1:57707472-57707506
chr1	57718399	57719175	3046	9	chr1:57718758-57718826
chr1	57721877	57723429	2390	3	chr1:57722741-57722963
chr1	57724200	57725369	2883	5	chr1:57724767-57724937
chr1	57732725	57733639	2661	5	chr1:57733368-57733395
chr1	57734745	57738244	15407	14	chr1:57734983-57734987
chr1	57738401	57739889	6620	10	chr1:57739022-57739031
chr1	57755528	57756331	2643	7	chr1:57756008-57756054
chr1	57767056	57767632	2294	7	chr1:57767376-57767446
chr1	57768110	57769249	3320	7	chr1:57768686-57768747
chr1	57770529	57771483	2872	6	chr1:57771067-57771076
chr1	57775244	57776591	3430	8	chr1:57775601-57775711
chr1	57777138	57777976	4368	10	chr1:57777427-57777429
chr1	57779226	57779799	2251	10	chr1:57779542-57779567
chr1	57806541	57807632	3960	9	chr1:57806922-57806987
chr1	57809935	57810751	4290	12	chr1:57810522-57810531
chr1	57831079	57832046	2527	7	chr1:57831445-57831524
chr1	57840803	57841651	3079	7	chr1:57840897-57841024
chr1	57857145	57858691	3363	4	chr1:57857643-57858160
chr1	57858999	57860006	2385	5	chr1:57859157-57859515
chr1	57863022	57864018	2251	4	chr1:57863200-57863288
chr1	57873732	57875088	4043	6	chr1:57874235-57874573
chr1	57887623	57892061	16926	10	chr1:57891459-57891522
chr1	57938616	57939412	2353	6	chr1:57938913-57938945
chr1	57940571	57941835	2764	5	chr1:57941448-57941457
chr1	57950879	57951644	3607	11	chr1:57951443-57951444
chr1	57972661	57973654	2358	6	chr1:57973281-57973314
chr1	58045104	58046026	2744	8	chr1:58045539-58045600
chr1	58065184	58066294	2552	5	chr1:58065646-58065796
chr1	58066796	58067680	2229	4	chr1:58067197-58067567
chr1	58067939	58069573	5477	6	chr1:58068309-58068477
chr1	58076832	58078061	3154	6	chr1:58077043-58077047
chr1	58086277	58086981	2665	6	chr1:58086514-58086697
chr1	58092597	58093229	2497	8	chr1:58092885-58092949
chr1	58100517	58101178	2383	7	chr1:58101008-58101084
chr1	58213244	58214031	2504	9	chr1:58213387-58213423
chr1	58216587	58217378	2254	5	chr1:58216999-58217002
chr1	58281473	58282452	3733	8	chr1:58281877-58281886
chr1	58292870	58294054	2456	5	chr1:58293506-58293696
chr1	58341691	58343084	3436	5	chr1:58342273-58342609
chr1	58344956	58345783	2725	7	chr1:58345401-58345421
chr1	58365570	58366289	2239	6	chr1:58365704-58365766
chr1	58369937	58370702	2369	6	chr1:58370251-58370326
chr1	58382707	58383488	2396	6	chr1:58382792-58382953
chr1	58400117	58400796	2871	10	chr1:58400438-58400542
chr1	58457000	58457637	2470	8	chr1:58457162-58457215
chr1	58463010	58463912	3547	7	chr1:58463553-58463677
chr1	58496529	58497713	2243	4	chr1:58497383-58497525
chr1	58498273	58498833	2981	10	chr1:58498542-58498568
chr1	58502303	58503322	2348	5	chr1:58503088-58503311
chr1	58506818	58507768	3353	7	chr1:58506964-58507010
chr1	58521763	58522744	2871	7	chr1:58522276-58522350
chr1	58526047	58527185	3634	6	chr1:58526334-58526749
chr1	58527974	58529073	4191	8	chr1:58528346-58528355
chr1	58532587	58533506	2220	4	chr1:58533053-58533358
chr1	58535307	58536525	3287	7	chr1:58536166-58536265
chr1	58552162	58553722	4942	9	chr1:58553119-58553254
chr1	58554230	58555012	2220	6	chr1:58554608-58554720
chr1	58557590	58558320	3466	7	chr1:58557676-58557794
chr1	58559049	58560212	4199	8	chr1:58559344-58559461
chr1	58562055	58563790	5168	8	chr1:58562454-58562592
chr1	58564123	58565133	2449	5	chr1:58564741-58564934
chr1	58568377	58570185	4830	6	chr1:58568678-58569458
chr1	58656741	58657556	2620	8	chr1:58657206-58657245
chr1	58694188	58695308	2804	7	chr1:58694661-58694759
chr1	58700905	58702057	4426	9	chr1:58701624-58701645
chr1	58711953	58712782	2342	7	chr1:58712485-58712488
chr1	58714467	58715833	3792	7	chr1:58714858-58714962
chr1	58716080	58716709	3276	8	chr1:58716518-58716542
chr1	58723362	58724219	3765	8	chr1:58723551-58724011
chr1	58739985	58740742	2301	6	chr1:58740527-58740591
chr1	58745348	58746597	3208	7	chr1:58745753-58745813
chr1	58765225	58766232	2644	5	chr1:58765540-58765642
chr1	58773745	58774427	2834	9	chr1:58774045-58774054
chr1	58779570	58780542	2379	5	chr1:58779913-58780009
chr1	58783113	58784547	3707	5	chr1:58783585-58783908
chr1	58787002	58787633	2258	7	chr1:58787146-58787240
chr1	58793116	58794867	5181	8	chr1:58794256-58794263
chr1	58807834	58808633	2517	9	chr1:58808037-58808046
chr1	58821541	58822691	3709	8	chr1:58822317-58822436
chr1	58822854	58823804	2293	6	chr1:58823200-58823209
chr1	58845361	58847799	6652	9	chr1:58847265-58847284
chr1	58852141	58853039	2739	8	chr1:58852865-58852881
chr1	58854473	58857030	7112	8	chr1:58855072-58855083
chr1	58860669	58861753	2551	5	chr1:58860916-58860940
chr1	58862171	58865212	10589	14	chr1:58863117-58863126
chr1	58868150	58868895	2354	7	chr1:58868649-58868660
chr1	58869169	58871188	9280	10	chr1:58870805-58870808
chr1	58871903	58873698	5177	7	chr1:58872126-58872263
chr1	58875918	58878343	7531	8	chr1:58877963-58877987
chr1	58879106	58880193	3048	8	chr1:58879921-58879955
chr1	58886730	58888072	3419	7	chr1:58887483-58887497
chr1	58890028	58892136	4373	5	chr1:58890114-58890326
chr1	58892381	58893300	3119	7	chr1:58892935-58893073
chr1	58894871	58896194	3073	6	chr1:58895637-58895646
chr1	58897378	58898838	4593	6	chr1:58898645-58898735
chr1	58914886	58915617	4177	17	chr1:58915242-58915244
chr1	58920005	58922425	7903	11	chr1:58920223-58920380
chr1	58927652	58928270	2263	6	chr1:58928096-58928135
chr1	58928837	58931229	11121	12	chr1:58930940-58930988
chr1	58931713	58933085	4952	10	chr1:58932187-58932188
chr1	58934097	58934818	3333	9	chr1:58934409-58934417
chr1	59035967	59037427	5656	9	chr1:59037082-59037084
chr1	59054250	59054970	2194	6	chr1:59054856-59054859
chr1	59072241	59073110	2348	7	chr1:59072511-59072589
chr1	59084642	59086014	2974	5	chr1:59085643-59085724
chr1	59088952	59090015	3318	8	chr1:59089640-59089686
chr1	59096439	59097446	5007	10	chr1:59096608-59096617
chr1	59574591	59575375	3474	11	chr1:59575070-59575118
chr1	59576749	59578286	4226	6	chr1:59577039-59577067
chr1	59594516	59595909	3191	5	chr1:59594905-59595370
chr1	59629714	59630572	2534	6	chr1:59630326-59630394
chr1	59649822	59650539	2244	5	chr1:59650324-59650374
chr1	59664017	59666042	5483	7	chr1:59664210-59664265
chr1	59669105	59670211	2439	7	chr1:59669765-59669774
chr1	59671524	59673264	5270	7	chr1:59672895-59672904
chr1	59686702	59688146	2943	4	chr1:59687902-59687925
chr1	59693265	59694350	2493	5	chr1:59693497-59693524
chr1	59694479	59697149	7134	7	chr1:59696648-59696678
chr1	59779106	59780064	2742	7	chr1:59779684-59779691
chr1	59868897	59869792	2388	7	chr1:59869231-59869298
chr1	59892547	59893844	3073	6	chr1:59892969-59893033
chr1	59921166	59922172	2333	5	chr1:59921433-59921497
chr1	59963944	59965614	4102	5	chr1:59965013-59965121
chr1	59979096	59980488	2842	4	chr1:59980109-59980390
chr1	60008097	60009329	2414	4	chr1:60008649-60008806
chr1	60047688	60048264	2313	6	chr1:60047870-60048105
chr1	60059857	60060846	2962	7	chr1:60060359-60060366
chr1	60109432	60111157	3793	5	chr1:60110393-60110397
chr1	60122977	60123933	2672	5	chr1:60123421-60123445
chr1	60130795	60131757	3322	10	chr1:60131232-60131320
chr1	60139358	60139954	2270	6	chr1:60139532-60139749
chr1	60148246	60149239	2385	5	chr1:60148997-60149164
chr1	60149505	60150428	2893	6	chr1:60150203-60150214
chr1	60214143	60215274	2729	6	chr1:60214715-60214724
chr1	60230412	60231222	2886	9	chr1:60230633-60230796
chr1	60233751	60235397	4078	7	chr1:60234488-60234492
chr1	60242340	60243699	2190	5	chr1:60243426-60243471
chr1	60275432	60276206	2219	5	chr1:60275621-60275834
chr1	60280467	60282076	4444	5	chr1:60280840-60280849
chr1	60354503	60355235	2869	6	chr1:60355028-60355168
chr1	60366966	60367993	2446	6	chr1:60367556-60367626
chr1	60380314	60381718	2985	4	chr1:60381201-60381227
chr1	60392875	60393654	2982	6	chr1:60393091-60393443
chr1	60404344	60405652	4765	7	chr1:60404632-60405555
chr1	60433814	60434597	2382	7	chr1:60434186-60434195
chr1	60437810	60439842	8044	9	chr1:60438566-60438585
chr1	60440895	60442201	2681	5	chr1:60441141-60441150
chr1	60446245	60447471	2768	6	chr1:60446876-60446885
chr1	60454054	60454851	2357	7	chr1:60454491-60454581
chr1	60538930	60539604	2941	13	chr1:60539249-60539253
chr1	61127700	61128725	2246	5	chr1:61127820-61127870
chr1	61172192	61173064	2984	6	chr1:61172587-61172590
chr1	61214790	61215574	2487	8	chr1:61215233-61215235
chr1	61253424	61254362	2294	5	chr1:61254048-61254052
chr1	61272773	61274086	3838	8	chr1:61273731-61273740
chr1	61293803	61295246	2980	5	chr1:61294730-61294790
chr1	61327335	61327849	2377	7	chr1:61327441-61327625
chr1	61331870	61332690	3632	8	chr1:61332414-61332602
chr1	61355958	61356832	2293	6	chr1:61356167-61356181
chr1	61403050	61403851	2260	5	chr1:61403656-61403794
chr1	61936501	61937327	2632	6	chr1:61936875-61936904
chr1	61942056	61943365	3471	5	chr1:61942199-61942775
chr1	61949619	61951410	5025	7	chr1:61951173-61951215
chr1	61953997	61955344	6191	13	chr1:61954543-61954613
chr1	61958748	61959472	2874	8	chr1:61959229-61959235
chr1	61965990	61967336	3315	7	chr1:61966777-61966787
chr1	61980956	61982232	3111	5	chr1:61981435-61981583
chr1	61992371	61995171	7508	8	chr1:61992542-61994882
chr1	62003505	62004932	4125	7	chr1:62004325-62004350
chr1	62052580	62053752	2231	4	chr1:62053242-62053249
chr1	62054289	62055800	4176	6	chr1:62055481-62055523
chr1	62057051	62058980	6798	9	chr1:62057246-62057507
chr1	62075607	62076682	3290	7	chr1:62075914-62075984
chr1	62086044	62086901	2334	6	chr1:62086468-62086477
chr1	62089026	62089971	2607	8	chr1:62089394-62089400
chr1	62098177	62099990	4866	6	chr1:62099339-62099465
chr1	62113471	62114624	2430	4	chr1:62113820-62114188
chr1	62119988	62121078	2717	5	chr1:62120295-62120515
chr1	62132019	62133217	3090	6	chr1:62132593-62132597
chr1	62133346	62134611	3774	8	chr1:62134351-62134359
chr1	62258770	62259493	2493	8	chr1:62259040-62259084
chr1	62262951	62264520	2651	5	chr1:62263508-62263509
chr1	62280423	62281245	2189	5	chr1:62280623-62280739
chr1	62285848	62287614	4001	6	chr1:62287326-62287343
chr1	62324243	62325395	2821	5	chr1:62324304-62325223
chr1	62346289	62347383	2834	6	chr1:62347108-62347117
chr1	62396036	62397009	2971	8	chr1:62396199-62396205
chr1	62400162	62400863	3249	8	chr1:62400403-62400485
chr1	62408646	62409897	3183	6	chr1:62409062-62409065
chr1	62473234	62473966	2329	6	chr1:62473584-62473727
chr1	62482691	62484240	2815	4	chr1:62483127-62483210
chr1	62518641	62520323	5335	9	chr1:62519932-62520008
chr1	62522016	62523617	3053	5	chr1:62522182-62522183
chr1	62571860	62572692	3565	10	chr1:62572308-62572343
chr1	62595416	62596167	2292	7	chr1:62595800-62595873
chr1	62610696	62612373	5782	11	chr1:62611234-62611238
chr1	62622910	62623734	2534	5	chr1:62622978-62623084
chr1	62632152	62636783	12119	8	chr1:62634912-62634925
chr1	62637915	62639086	3004	4	chr1:62638052-62638510
chr1	62639372	62640178	2279	5	chr1:62639676-62639698
chr1	62646772	62648258	4360	7	chr1:62647827-62647903
chr1	62649212	62650112	3382	7	chr1:62649402-62649648
chr1	62650615	62651521	3414	7	chr1:62650811-62650879
chr1	62656414	62657520	2725	5	chr1:62656960-62657113
chr1	62657938	62659654	6905	8	chr1:62658625-62658643
chr1	62659803	62660460	2583	8	chr1:62660228-62660254
chr1	62660591	62663050	7274	8	chr1:62662169-62662321
chr1	62668298	62669230	2371	6	chr1:62668678-62668694
chr1	62691925	62694581	10142	9	chr1:62694198-62694243
chr1	62698866	62700022	2835	5	chr1:62699813-62699830
chr1	62702895	62704105	2833	5	chr1:62703899-62703948
chr1	62706503	62707577	2623	5	chr1:62706815-62706931
chr1	62716746	62718631	6191	13	chr1:62718071-62718081
chr1	62722660	62723445	2673	7	chr1:62723135-62723142
chr1	62724488	62725259	2891	6	chr1:62724994-62725008
chr1	62725554	62726559	2226	4	chr1:62725862-62726058
chr1	62728321	62729763	5470	9	chr1:62728815-62728821
chr1	62731425	62732420	4071	7	chr1:62731859-62732050
chr1	62733337	62734472	3558	9	chr1:62733724-62733823
chr1	62738926	62740390	4667	6	chr1:62739672-62739681
chr1	62748207	62749601	3827	6	chr1:62748511-62748680
chr1	62752024	62754369	7823	9	chr1:62752778-62752831
chr1	62759868	62760516	2436	6	chr1:62760076-62760304
chr1	62760861	62762425	5751	11	chr1:62761087-62761091
chr1	62764841	62767351	8613	7	chr1:62765143-62767207
chr1	62769569	62771960	5251	5	chr1:62770435-62771594
chr1	62773340	62775110	5775	7	chr1:62774888-62774923
chr1	62776224	62776884	3455	11	chr1:62776449-62776535
chr1	62778000	62779181	2970	5	chr1:62778173-62778220
chr1	62780439	62784259	15748	9	chr1:62783483-62783550
chr1	62785868	62787117	4079	8	chr1:62786047-62786067
chr1	62792255	62793678	6439	8	chr1:62793191-62793517
chr1	62799611	62803466	9399	7	chr1:62802228-62802343
chr1	62808573	62810576	4192	5	chr1:62809457-62809611
chr1	62812734	62814083	3326	5	chr1:62812775-62812951
chr1	62818057	62820132	7626	9	chr1:62818228-62818247
chr1	62822974	62824134	3186	5	chr1:62823168-62823583
chr1	62826553	62828351	5331	7	chr1:62826864-62826977
chr1	62836275	62837544	2453	4	chr1:62836744-62836783
chr1	62838640	62839747	2217	5	chr1:62838858-62839003
chr1	62847299	62848533	2815	5	chr1:62847716-62847779
chr1	62854828	62855708	3382	11	chr1:62855188-62855205
chr1	62860227	62861875	4871	8	chr1:62860679-62860683
chr1	62862773	62863375	2648	9	chr1:62862989-62862998
chr1	62867468	62868877	4289	7	chr1:62868573-62868699
chr1	62869408	62870622	2896	5	chr1:62870379-62870551
chr1	62877567	62878471	6058	12	chr1:62877801-62878077
chr1	63359209	63360263	2797	6	chr1:63359858-63359878
chr1	63370805	63371547	2915	7	chr1:63371027-63371250
chr1	63380439	63381477	2291	7	chr1:63381071-63381100
chr1	63384633	63386813	9900	14	chr1:63385312-63385321
chr1	63392920	63394020	3321	10	chr1:63393834-63393848
chr1	63401512	63402102	2258	7	chr1:63401883-63401919
chr1	63404664	63405517	3079	8	chr1:63404895-63404951
chr1	63406070	63407225	2216	4	chr1:63406426-63406453
chr1	63409227	63410282	3522	8	chr1:63410122-63410175
chr1	63425080	63426676	4245	6	chr1:63425983-63426037
chr1	63430828	63431611	2212	5	chr1:63431106-63431115
chr1	63431965	63434867	9199	8	chr1:63432565-63432569
chr1	63435110	63439014	10159	9	chr1:63437437-63437485
chr1	63452392	63453080	2273	6	chr1:63452647-63452734
chr1	63456829	63457949	2227	5	chr1:63457413-63457582
chr1	63461167	63462470	2301	3	chr1:63461214-63461764
chr1	63467502	63468420	3297	6	chr1:63467744-63467898
chr1	63474348	63475589	2880	6	chr1:63475108-63475199
chr1	63480924	63481739	2922	11	chr1:63481174-63481203
chr1	63482135	63483516	2281	4	chr1:63482493-63482497
chr1	63493715	63494888	2862	5	chr1:63494672-63494681
chr1	63521139	63522205	2842	6	chr1:63521667-63521859
chr1	63529809	63530519	2777	9	chr1:63530105-63530214
chr1	63539065	63541459	7940	10	chr1:63540266-63540298
chr1	63550114	63550899	2308	6	chr1:63550540-63550703
chr1	63562156	63563469	3667	7	chr1:63562504-63562674
chr1	63574567	63575665	2506	6	chr1:63575046-63575055
chr1	63598395	63599082	2304	7	chr1:63598666-63598670
chr1	63612021	63613279	2590	4	chr1:63612235-63612345
chr1	63701819	63702506	2471	7	chr1:63702011-63702053
chr1	63723508	63724243	2466	8	chr1:63723821-63723842
chr1	63760518	63761644	4118	9	chr1:63760969-63761088
chr1	63794416	63795413	2226	5	chr1:63795146-63795169
chr1	63811650	63812553	2345	5	chr1:63811862-63811926
chr1	64058168	64059956	6608	8	chr1:64058798-64058825
chr1	64064508	64065206	2308	6	chr1:64064861-64064968
chr1	64069002	64069930	2440	6	chr1:64069713-64069722
chr1	64071432	64072447	2708	7	chr1:64072094-64072117
chr1	64076985	64077838	2446	5	chr1:64077181-64077244
chr1	64084242	64085234	2724	6	chr1:64084780-64084799
chr1	64092890	64093664	3551	10	chr1:64093226-64093231
chr1	64099801	64101124	2305	4	chr1:64100275-64100340
chr1	64101732	64102528	2430	9	chr1:64102088-64102097
chr1	64113599	64114665	3186	5	chr1:64113790-64113977
chr1	64117680	64119397	2931	4	chr1:64118454-64118482
chr1	64127997	64129327	5811	10	chr1:64128297-64128363
chr1	64133975	64136200	6659	7	chr1:64135404-64135710
chr1	64138819	64140304	4026	5	chr1:64139954-64139972
chr1	64140920	64142060	2744	5	chr1:64141301-64141491
chr1	64146258	64147292	2230	4	chr1:64146426-64146519
chr1	64148080	64149108	3356	6	chr1:64148235-64148307
chr1	64153420	64154446	2885	7	chr1:64153876-64153892
chr1	64154641	64155285	2553	10	chr1:64154813-64154820
chr1	64162824	64164417	3731	4	chr1:64163033-64164373
chr1	64164714	64166023	3744	6	chr1:64165683-64165685
chr1	64173104	64174121	4670	9	chr1:64173458-64173466
chr1	64182251	64183221	3694	9	chr1:64182823-64182832
chr1	64184137	64184877	3311	13	chr1:64184395-64184404
chr1	64192889	64193826	2458	6	chr1:64193443-64193586
chr1	64194005	64194931	2417	5	chr1:64194438-64194447
chr1	64211057	64212222	2284	4	chr1:64212127-64212175
chr1	64212921	64214192	4998	10	chr1:64213587-64213698
chr1	64240133	64241562	3191	7	chr1:64241194-64241202
chr1	64244080	64245454	3646	5	chr1:64244673-64244675
chr1	64251388	64252074	2699	8	chr1:64251581-64251641
chr1	64260083	64261386	3878	6	chr1:64260514-64260559
chr1	64296496	64297514	2741	6	chr1:64296841-64296891
chr1	64308105	64310042	5431	8	chr1:64308679-64308753
chr1	64311514	64313544	5403	9	chr1:64312716-64312777
chr1	64351185	64352162	2576	5	chr1:64351952-64351971
chr1	64364112	64365667	4326	8	chr1:64364826-64364950
chr1	64374034	64375069	3117	8	chr1:64374309-64374410
chr1	64386321	64387313	3245	7	chr1:64386731-64386775
chr1	64388268	64389613	2696	4	chr1:64389189-64389294
chr1	64412414	64413319	3739	7	chr1:64413023-64413093
chr1	64414045	64414825	2659	8	chr1:64414631-64414688
chr1	64427755	64428882	3756	8	chr1:64428473-64428665
chr1	64441753	64442846	2584	7	chr1:64441876-64441969
chr1	64466301	64467655	3687	5	chr1:64466335-64466888
chr1	64479004	64480158	3442	6	chr1:64479723-64479877
chr1	64536651	64537568	2425	4	chr1:64536781-64537280
chr1	64537941	64539438	3860	5	chr1:64538017-64538140
chr1	64563466	64564439	3272	7	chr1:64563816-64563860
chr1	64566694	64568856	4919	5	chr1:64567224-64567269
chr1	64579691	64581063	3015	5	chr1:64579925-64580269
chr1	64590715	64592754	5612	8	chr1:64591936-64591947
chr1	64596197	64597756	3813	5	chr1:64596411-64596821
chr1	64606515	64608546	5708	7	chr1:64607986-64608119
chr1	64609212	64609930	2385	6	chr1:64609559-64609611
chr1	64645013	64645696	3210	9	chr1:64645341-64645362
chr1	64649218	64650165	3895	10	chr1:64649926-64649954
chr1	64651716	64654160	8412	9	chr1:64652307-64652332
chr1	64661655	64662529	2405	7	chr1:64662334-64662339
chr1	64687927	64689127	3551	6	chr1:64688099-64688297
chr1	64761828	64762811	3135	6	chr1:64762189-64762239
chr1	64776877	64777680	2376	6	chr1:64777233-64777245
chr1	64786444	64788080	3984	6	chr1:64787507-64787674
chr1	64788998	64790192	4201	7	chr1:64789415-64789843
chr1	64791723	64793237	5622	9	chr1:64792841-64792850
chr1	64803802	64804802	2336	7	chr1:64804414-64804444
chr1	64806589	64807129	2446	7	chr1:64806934-64807015
chr1	64812516	64815626	8161	7	chr1:64814732-64814741
chr1	64816202	64820919	12044	7	chr1:64820326-64820407
chr1	64881811	64882354	2358	6	chr1:64881956-64882283
chr1	64898752	64900326	4430	8	chr1:64899508-64899604
chr1	64913068	64913840	3958	13	chr1:64913340-64913396
chr1	64922743	64923611	2302	5	chr1:64923392-64923426
chr1	64934178	64935919	5676	9	chr1:64935462-64935471
chr1	64936344	64937187	3175	14	chr1:64936766-64936775
chr1	64939904	64941189	3612	7	chr1:64940258-64940267
chr1	64944802	64945814	3003	6	chr1:64945099-64945102
chr1	64958770	64960358	3089	4	chr1:64959208-64959725
chr1	64963415	64965156	4418	5	chr1:64963931-64964969
chr1	64975834	64976462	2320	9	chr1:64975891-64976054
chr1	64977711	64978564	2779	6	chr1:64977793-64977952
chr1	65002159	65004652	4703	4	chr1:65002754-65004499
chr1	65009631	65010524	3428	10	chr1:65010224-65010277
chr1	65014842	65015986	2409	4	chr1:65015455-65015596
chr1	65036340	65036941	2402	9	chr1:65036538-65036547
chr1	65051311	65052318	3165	8	chr1:65051780-65051781
chr1	65060730	65061953	2714	4	chr1:65060855-65061765
chr1	65089375	65090405	3983	9	chr1:65090176-65090185
chr1	65098186	65098729	3564	14	chr1:65098292-65098301
chr1	65100415	65101342	2230	4	chr1:65100865-65101099
chr1	65103847	65105758	4895	8	chr1:65105539-65105561
chr1	65108456	65110823	8638	11	chr1:65109585-65109589
chr1	65115193	65116113	2326	6	chr1:65115231-65115386
chr1	65128505	65129705	3313	8	chr1:65129470-65129471
chr1	65142035	65143439	5283	10	chr1:65143249-65143369
chr1	65144066	65146607	9427	11	chr1:65146499-65146507
chr1	65147480	65148408	2703	8	chr1:65147794-65147802
chr1	65150462	65151614	3717	10	chr1:65150988-65151118
chr1	65154137	65155411	5073	9	chr1:65154693-65154702
chr1	65156884	65157545	2745	8	chr1:65157025-65157108
chr1	65159992	65160798	2292	6	chr1:65160185-65160199
chr1	65164237	65166280	4884	6	chr1:65165898-65165902
chr1	65173305	65174706	3791	11	chr1:65173476-65173503
chr1	65217846	65218698	2343	6	chr1:65217978-65217991
chr1	65584654	65585789	2465	4	chr1:65585036-65585122
chr1	65597360	65598332	3127	6	chr1:65597678-65597991
chr1	66110386	66111348	2467	7	chr1:66110843-66110941
chr1	66165672	66166886	3296	7	chr1:66165972-66165976
chr1	66169251	66171505	6811	6	chr1:66171004-66171076
chr1	66171810	66172766	2498	7	chr1:66172309-66172385
chr1	66174297	66175186	3549	11	chr1:66174909-66174918
chr1	66176392	66177931	9130	16	chr1:66176822-66176938
chr1	66189861	66191334	4608	8	chr1:66190929-66190971
chr1	66193016	66194889	5866	10	chr1:66194118-66194134
chr1	66197635	66198155	2912	12	chr1:66197950-66197951
chr1	66217816	66218723	2994	8	chr1:66218174-66218176
chr1	66223525	66224401	2572	7	chr1:66224167-66224216
chr1	66256698	66260064	11207	8	chr1:66257027-66257061
chr1	66260655	66261463	3003	11	chr1:66261304-66261313
chr1	66262178	66263189	2791	6	chr1:66262838-66262933
chr1	66300300	66300994	3307	9	chr1:66300531-66300538
chr1	66301663	66302290	2685	8	chr1:66301877-66302097
chr1	66307913	66309053	3583	9	chr1:66308636-66308659
chr1	66330253	66330946	2961	9	chr1:66330440-66330529
chr1	66333761	66334747	2688	8	chr1:66334379-66334438
chr1	66345499	66347326	4386	6	chr1:66346956-66347062
chr1	66395695	66396406	2435	6	chr1:66395919-66395928
chr1	66401192	66402221	3452	10	chr1:66401776-66401790
chr1	66402434	66403316	2573	6	chr1:66402973-66403083
chr1	66403587	66405076	2812	5	chr1:66404259-66404317
chr1	66428445	66429414	3767	9	chr1:66429021-66429064
chr1	66444888	66445918	2430	4	chr1:66445024-66445836
chr1	66458124	66458999	2953	6	chr1:66458744-66458959
chr1	66576430	66576811	2315	9	chr1:66576496-66576675
chr1	66595930	66597015	2626	6	chr1:66596202-66596293
chr1	66608645	66609615	2768	5	chr1:66608840-66609018
chr1	66610593	66611327	2481	6	chr1:66610918-66611200
chr1	66620345	66620924	2458	9	chr1:66620621-66620630
chr1	66646240	66646668	2566	11	chr1:66646362-66646536
chr1	66661875	66662617	2237	6	chr1:66662379-66662381
chr1	66677169	66678371	2812	5	chr1:66677253-66677376
chr1	66694114	66695421	4846	7	chr1:66695049-66695220
chr1	66705714	66706506	2575	6	chr1:66705969-66706349
chr1	66710193	66712604	6129	8	chr1:66710464-66710473
chr1	66729246	66729858	2445	8	chr1:66729612-66729621
chr1	66730357	66731308	3052	8	chr1:66731106-66731150
chr1	66752772	66753857	2562	6	chr1:66752874-66753013
chr1	66761254	66762228	3793	9	chr1:66761667-66761797
chr1	66775664	66778812	8480	7	chr1:66777181-66777213
chr1	66779901	66781865	4341	5	chr1:66781629-66781636
chr1	66794093	66795024	2449	4	chr1:66794274-66794865
chr1	66797585	66798731	4285	9	chr1:66798357-66798385
chr1	66801718	66803703	7896	12	chr1:66803165-66803166
chr1	66817158	66818426	3807	7	chr1:66817596-66817605
chr1	66819762	66820605	2327	7	chr1:66820114-66820157
chr1	66837602	66838834	3378	7	chr1:66838445-66838449
chr1	66847984	66848917	2640	6	chr1:66848362-66848363
chr1	66866433	66868676	5541	6	chr1:66867068-66868043
chr1	66889215	66890373	3640	9	chr1:66889709-66889711
chr1	66917965	66919180	2795	6	chr1:66918532-66918728
chr1	66919416	66920113	2776	8	chr1:66919691-66919750
chr1	66921111	66922768	4026	6	chr1:66921738-66922415
chr1	66961238	66962452	2199	4	chr1:66961718-66961721
chr1	66975332	66975885	3531	13	chr1:66975682-66975696
chr1	66976618	66977669	2821	5	chr1:66977271-66977384
chr1	66999168	67000500	3488	7	chr1:67000085-67000271
chr1	67009769	67011335	5142	10	chr1:67010772-67010786
chr1	67013048	67013878	2965	9	chr1:67013571-67013578
chr1	67023532	67024352	2701	7	chr1:67023856-67023887
chr1	67028619	67030399	5456	8	chr1:67029818-67029840
chr1	67031856	67033095	2331	4	chr1:67032148-67032755
chr1	67050331	67051422	3162	7	chr1:67050480-67050489
chr1	67057348	67058209	3567	10	chr1:67057920-67057978
chr1	67066036	67066930	5202	13	chr1:67066536-67066545
chr1	67070768	67071686	3515	10	chr1:67071282-67071286
chr1	67071860	67073226	2736	5	chr1:67072503-67072651
chr1	67097875	67098948	2645	6	chr1:67098499-67098621
chr1	67107483	67108415	2515	6	chr1:67107832-67107841
chr1	67110785	67112016	3851	8	chr1:67111004-67111066
chr1	67113663	67114865	2711	4	chr1:67113922-67114114
chr1	67122809	67123677	2357	6	chr1:67123306-67123307
chr1	67142879	67145478	6104	7	chr1:67143242-67143285
chr1	67147747	67148553	2750	7	chr1:67148120-67148121
chr1	67148688	67149439	2827	8	chr1:67149029-67149155
chr1	67152961	67154051	2243	4	chr1:67153043-67153514
chr1	67154759	67156178	8266	15	chr1:67155393-67155413
chr1	67164678	67165564	4159	10	chr1:67165132-67165143
chr1	67178337	67179282	2855	8	chr1:67178649-67178658
chr1	68075905	68076960	2599	8	chr1:68076366-68076402
chr1	68091030	68092102	2238	3	chr1:68091213-68091877
chr1	68236018	68236925	3938	8	chr1:68236345-68236460
chr1	68255278	68256043	2343	6	chr1:68255873-68255877
chr1	68257078	68257957	3225	8	chr1:68257599-68257710
chr1	68259202	68260464	4276	7	chr1:68259871-68259932
chr1	68261049	68264035	9035	10	chr1:68263266-68263275
chr1	68264839	68265365	2441	10	chr1:68265180-68265189
chr1	68266400	68267140	2696	9	chr1:68266832-68266841
chr1	68268342	68269842	5561	9	chr1:68268666-68268690
chr1	68276364	68278294	5541	11	chr1:68277363-68277372
chr1	68280936	68282926	5890	10	chr1:68282303-68282351
chr1	68285943	68286576	2261	7	chr1:68286405-68286450
chr1	68291149	68292466	2689	4	chr1:68292233-68292377
chr1	68293428	68294344	2261	5	chr1:68293911-68293940
chr1	68297740	68298562	2390	6	chr1:68297945-68298211
chr1	68298857	68301384	9917	12	chr1:68300128-68300284
chr1	68311485	68312917	3609	9	chr1:68312579-68312589
chr1	68363554	68364360	2394	6	chr1:68363900-68363909
chr1	68401250	68402376	3313	7	chr1:68402088-68402158
chr1	68403083	68404499	3214	4	chr1:68403574-68403912
chr1	68404673	68406285	3949	7	chr1:68404891-68404900
chr1	68414518	68415462	3050	6	chr1:68415133-68415164
chr1	68425332	68426742	3849	6	chr1:68426247-68426361
chr1	68488877	68489879	2496	5	chr1:68489090-68489530
chr1	68512215	68513671	5569	7	chr1:68512853-68513167
chr1	68513865	68514997	2823	5	chr1:68514330-68514577
chr1	68515195	68518446	9408	6	chr1:68516275-68517725
chr1	68558733	68559855	3108	8	chr1:68559056-68559085
chr1	68566574	68567248	2324	8	chr1:68567081-68567090
chr1	68579188	68580130	2842	8	chr1:68579860-68579901
chr1	68589796	68590742	2389	5	chr1:68590499-68590687
chr1	68590917	68592675	3247	4	chr1:68592509-68592518
chr1	68595587	68598507	8992	9	chr1:68597147-68597186
chr1	68605746	68607446	4646	5	chr1:68606246-68607220
chr1	68612997	68614695	5142	7	chr1:68614038-68614129
chr1	68617300	68617952	2206	7	chr1:68617480-68617481
chr1	68621514	68623238	5225	7	chr1:68622310-68622319
chr1	68627130	68629635	12769	16	chr1:68627911-68627938
chr1	68629800	68631236	5503	7	chr1:68630168-68631097
chr1	68633005	68633591	2186	7	chr1:68633307-68633374
chr1	68639654	68640687	3264	6	chr1:68640470-68640613
chr1	68655992	68656902	2998	6	chr1:68656170-68656179
chr1	68665116	68665748	2828	10	chr1:68665276-68665380
chr1	68674120	68675600	3313	5	chr1:68674448-68674519
chr1	68695959	68698468	8513	11	chr1:68697288-68697298
chr1	68698794	68700954	6472	11	chr1:68699796-68699812
chr1	68703461	68704936	3568	5	chr1:68704014-68704115
chr1	68705667	68706117	2692	11	chr1:68705859-68705884
chr1	68709410	68710671	3076	5	chr1:68709513-68709675
chr1	68739281	68739839	3334	10	chr1:68739489-68739639
chr1	68741480	68742620	3436	7	chr1:68742188-68742325
chr1	68743492	68744237	3597	13	chr1:68743974-68743983
chr1	68745213	68746162	2277	7	chr1:68745546-68745555
chr1	68758621	68759629	3242	9	chr1:68759101-68759110
chr1	68759825	68762473	14504	16	chr1:68760410-68760457
chr1	68763249	68765299	5859	8	chr1:68764802-68764859
chr1	68779499	68780339	2895	7	chr1:68779893-68780116
chr1	68781478	68782201	2349	7	chr1:68782033-68782042
chr1	68787353	68788748	2575	4	chr1:68788542-68788623
chr1	68791970	68793173	2414	4	chr1:68792484-68793003
chr1	68845579	68847220	2887	4	chr1:68846076-68846101
chr1	68852341	68856961	15178	8	chr1:68852907-68852959
chr1	68857919	68859016	2250	4	chr1:68858238-68858407
chr1	68861238	68862387	3025	6	chr1:68861663-68861705
chr1	68912011	68913438	5475	10	chr1:68912385-68912602
chr1	68913722	68914483	2283	6	chr1:68914305-68914378
chr1	68919763	68921940	4773	6	chr1:68920001-68920003
chr1	69777324	69778297	3637	9	chr1:69777837-69777846
chr1	69780727	69781682	2665	6	chr1:69781161-69781339
chr1	69828134	69828944	2546	6	chr1:69828298-69828452
chr1	70330548	70331531	3925	7	chr1:70330628-70330960
chr1	70393550	70394545	2366	9	chr1:70394120-70394127
chr1	70467784	70469386	3561	6	chr1:70467935-70468043
chr1	71032166	71032594	2285	8	chr1:71032242-71032335
chr1	71365816	71366930	2395	5	chr1:71365946-71366024
chr1	75139173	75140763	4842	7	chr1:75139959-75140412
chr1	75590194	75591924	6848	9	chr1:75590686-75590712
chr1	75592790	75594462	5098	7	chr1:75593158-75593193
chr1	75594996	75599123	23039	15	chr1:75596354-75596363
chr1	75599373	75601559	9264	8	chr1:75599444-75600589
chr1	75602137	75603417	5725	8	chr1:75602360-75602874
chr1	75632462	75634023	3017	5	chr1:75632898-75632906
chr1	75659813	75660447	2791	8	chr1:75659920-75660003
chr1	75717517	75718969	2479	3	chr1:75717961-75718830
chr1	75722972	75724010	4057	10	chr1:75723602-75723655
chr1	75724624	75725747	3285	5	chr1:75724989-75725341
chr1	75783237	75784036	2437	7	chr1:75783837-75783942
chr1	75867908	75868882	3070	8	chr1:75868600-75868656
chr1	76042117	76043077	2927	7	chr1:76042851-76042908
chr1	76052755	76053829	2559	6	chr1:76053166-76053314
chr1	76055464	76056093	3601	12	chr1:76055610-76055678
chr1	76076045	76077289	2489	5	chr1:76076469-76076473
chr1	76079655	76081247	5928	10	chr1:76080344-76080424
chr1	76081491	76083100	5808	9	chr1:76082845-76082851
chr1	76083964	76085284	2481	4	chr1:76084408-76084855
chr1	76278153	76278785	3120	12	chr1:76278559-76278574
chr1	76282903	76283736	2257	5	chr1:76283538-76283691
chr1	76284296	76285271	2374	5	chr1:76284511-76285148
chr1	76294544	76295373	2558	6	chr1:76294887-76295050
chr1	76311098	76311791	2452	5	chr1:76311378-76311563
chr1	76327252	76328208	3217	7	chr1:76327645-76327654
chr1	76339945	76340857	2392	6	chr1:76340216-76340225
chr1	76360261	76361233	2364	5	chr1:76360643-76360749
chr1	76382116	76382848	2195	8	chr1:76382297-76382301
chr1	76422441	76423606	2614	4	chr1:76422844-76422995
chr1	76442412	76443253	2893	7	chr1:76442824-76442874
chr1	76443449	76444464	2756	6	chr1:76444193-76444197
chr1	76466611	76467748	3119	5	chr1:76466813-76466901
chr1	76492656	76493643	2990	6	chr1:76492834-76492843
chr1	76529462	76530417	2731	5	chr1:76529719-76529831
chr1	76536969	76537946	3257	8	chr1:76537290-76537313
chr1	76549605	76550751	3109	6	chr1:76550462-76550469
chr1	76575951	76576849	2587	6	chr1:76576203-76576374
chr1	76581402	76582159	2895	7	chr1:76581631-76581770
chr1	76583126	76583947	2707	8	chr1:76583275-76583510
chr1	76587785	76589185	5108	8	chr1:76587964-76587975
chr1	76590826	76591629	2599	6	chr1:76590971-76591010
chr1	76599100	76600424	3504	7	chr1:76599897-76600108
chr1	76601017	76601744	2476	7	chr1:76601262-76601309
chr1	76615826	76617547	3779	5	chr1:76616396-76617084
chr1	76618056	76619496	3011	4	chr1:76618088-76618478
chr1	77325801	77327317	3989	6	chr1:77326563-77326580
chr1	77328932	77329709	2261	5	chr1:77329039-77329344
chr1	77333427	77335193	8346	13	chr1:77334125-77334136
chr1	77362197	77365125	12716	15	chr1:77364454-77364463
chr1	77384480	77385425	2301	5	chr1:77385198-77385200
chr1	77390494	77391925	2867	5	chr1:77390690-77390897
chr1	77425767	77426913	2810	5	chr1:77426109-77426166
chr1	77475963	77477261	3880	7	chr1:77476045-77476146
chr1	77483988	77484613	2312	7	chr1:77484229-77484264
chr1	77486046	77486794	3146	7	chr1:77486220-77486577
chr1	77489105	77490036	2626	6	chr1:77489540-77489549
chr1	77492369	77493466	2731	5	chr1:77493003-77493051
chr1	77498904	77499823	2661	7	chr1:77499591-77499681
chr1	77506239	77508124	3817	5	chr1:77507539-77507679
chr1	77508440	77509302	3600	10	chr1:77508598-77508605
chr1	77509626	77510774	4156	7	chr1:77509928-77510188
chr1	77522349	77522967	2893	8	chr1:77522713-77522812
chr1	77523285	77524662	3511	6	chr1:77523843-77523888
chr1	77547092	77547859	2452	7	chr1:77547393-77547431
chr1	77704005	77705008	3816	10	chr1:77704237-77704383
chr1	77735047	77736404	2645	4	chr1:77735362-77736088
chr1	77746168	77748985	17692	16	chr1:77746815-77747520
chr1	77756374	77758127	7515	10	chr1:77757731-77757772
chr1	77766698	77767888	4859	8	chr1:77767731-77767803
chr1	77844306	77845419	4861	15	chr1:77844838-77844844
chr1	77846088	77847421	2237	5	chr1:77846372-77846442
chr1	77864698	77865535	2478	5	chr1:77865277-77865465
chr1	77870703	77871870	2532	5	chr1:77871124-77871333
chr1	77878263	77879572	4662	11	chr1:77879103-77879192
chr1	77914332	77915304	2881	6	chr1:77914802-77914998
chr1	77919585	77920037	2288	8	chr1:77919892-77919997
chr1	77921718	77923169	3548	5	chr1:77922289-77922438
chr1	77929614	77930753	4235	7	chr1:77930381-77930408
chr1	77931160	77933072	3838	5	chr1:77931707-77931743
chr1	77933421	77936355	8772	7	chr1:77935280-77935285
chr1	77946520	77947857	5350	11	chr1:77946760-77946766
chr1	77955046	77956100	3393	5	chr1:77955512-77955723
chr1	77958019	77959298	7628	18	chr1:77958970-77958972
chr1	77959615	77965349	18232	9	chr1:77960031-77960053
chr1	77966025	77967324	5863	10	chr1:77966590-77966604
chr1	77968132	77968927	2850	10	chr1:77968612-77968626
chr1	77972065	77973030	4167	8	chr1:77972572-77972923
chr1	77978550	77979407	3611	11	chr1:77978880-77978884
chr1	77980644	77983264	8349	8	chr1:77980880-77980924
chr1	77986862	77989080	7886	11	chr1:77987626-77987631
chr1	77992980	77993717	2570	8	chr1:77993191-77993195
chr1	78370618	78371772	2722	5	chr1:78371372-78371400
chr1	78569357	78569985	2382	7	chr1:78569674-78569840
chr1	84233524	84234457	2998	8	chr1:84233713-84233818
chr1	84303314	84304596	3036	5	chr1:84304066-84304074
chr1	84724682	84726234	2993	6	chr1:84725379-84725388
chr1	84791478	84792308	2288	5	chr1:84791738-84791818
chr1	84813677	84814416	2681	9	chr1:84814056-84814065
chr1	84822904	84823628	2252	5	chr1:84822948-84823077
chr1	84826729	84828353	5676	9	chr1:84827137-84827141
chr1	84892147	84892842	2424	7	chr1:84892266-84892275
chr1	84909257	84910581	4307	10	chr1:84909471-84909475
chr1	85228184	85229219	3090	7	chr1:85229030-85229105
chr1	85231160	85232614	4079	7	chr1:85231311-85231432
chr1	85239740	85241452	5690	8	chr1:85240836-85240910
chr1	85243140	85244616	5117	7	chr1:85243582-85243616
chr1	85244935	85245575	3117	8	chr1:85245169-85245214
chr1	85245844	85246720	2916	7	chr1:85246407-85246503
chr1	85248246	85249408	2452	5	chr1:85248367-85248401
chr1	85254786	85255961	3608	9	chr1:85255602-85255746
chr1	85265834	85266551	2478	8	chr1:85266269-85266278
chr1	85266838	85267850	2280	5	chr1:85267562-85267629
chr1	85269528	85270597	2379	5	chr1:85269792-85269849
chr1	85277458	85278764	2514	4	chr1:85278157-85278161
chr1	85279147	85280332	3705	8	chr1:85279431-85279438
chr1	85280889	85281792	3576	10	chr1:85281416-85281480
chr1	85282781	85283742	2887	7	chr1:85283303-85283350
chr1	85303517	85304883	4403	7	chr1:85304282-85304293
chr1	85312610	85315031	7131	7	chr1:85313340-85313353
chr1	85315480	85317329	4822	6	chr1:85315764-85316265
chr1	85325374	85326324	2902	7	chr1:85325535-85325601
chr1	85328468	85331556	12050	12	chr1:85330683-85330687
chr1	85341444	85342323	3576	10	chr1:85342189-85342198
chr1	85342652	85343231	2454	9	chr1:85342951-85342960
chr1	85345910	85347111	5170	12	chr1:85346461-85346470
chr1	85354916	85356052	3967	7	chr1:85355317-85355343
chr1	85357994	85358822	4387	14	chr1:85358393-85358402
chr1	85359611	85361336	6930	10	chr1:85360160-85360278
chr1	85397201	85398452	3655	7	chr1:85398118-85398119
chr1	85404477	85406060	5713	9	chr1:85404829-85404903
chr1	85407475	85408258	2847	9	chr1:85407909-85407914
chr1	85429701	85430644	2538	6	chr1:85430034-85430208
chr1	85461682	85462941	3353	7	chr1:85462283-85462299
chr1	85463108	85464963	8225	10	chr1:85464513-85464524
chr1	85472567	85473589	2224	4	chr1:85473077-85473300
chr1	85485123	85486247	3624	13	chr1:85485320-85485331
chr1	85487837	85488666	3557	8	chr1:85488216-85488227
chr1	85492829	85494318	4551	9	chr1:85493489-85493498
chr1	85497572	85498724	2380	6	chr1:85497733-85497742
chr1	85501452	85502363	2761	7	chr1:85502022-85502162
chr1	85502613	85503846	5092	12	chr1:85503493-85503564
chr1	85512687	85514727	5559	6	chr1:85514483-85514551
chr1	85515121	85515967	2324	8	chr1:85515592-85515620
chr1	85517601	85519243	4564	6	chr1:85518356-85518399
chr1	85551918	85553181	2711	4	chr1:85552018-85552407
chr1	85558757	85560078	5734	10	chr1:85559301-85559358
chr1	85749258	85750857	6019	8	chr1:85749929-85750071
chr1	85754883	85756014	4503	9	chr1:85755806-85755811
chr1	85759081	85760106	2950	6	chr1:85759505-85759545
chr1	85761091	85762159	4290	10	chr1:85761633-85761671
chr1	85764585	85766218	4727	7	chr1:85765459-85765683
chr1	85768773	85769955	3261	7	chr1:85769040-85769044
chr1	85771400	85772538	3413	6	chr1:85771596-85771960
chr1	85779043	85780978	5607	8	chr1:85780290-85780304
chr1	85781624	85782896	6346	11	chr1:85782635-85782645
chr1	85786705	85787749	2232	5	chr1:85786992-85787096
chr1	85792954	85794649	5211	6	chr1:85793626-85793687
chr1	85803871	85804899	2195	5	chr1:85804412-85804415
chr1	85876641	85877912	2492	5	chr1:85877210-85877371
chr1	85882213	85883031	2312	5	chr1:85882480-85882559
chr1	85911561	85912605	2284	5	chr1:85912239-85912243
chr1	85914694	85916058	3398	4	chr1:85915138-85916008
chr1	85916690	85917516	3061	8	chr1:85917335-85917344
chr1	85929572	85930704	5565	11	chr1:85929827-85929828
chr1	85931477	85932466	3553	7	chr1:85931828-85932264
chr1	85933302	85935348	9393	11	chr1:85934681-85934764
chr1	85936034	85937893	7214	8	chr1:85937284-85937334
chr1	85945157	85946295	3586	7	chr1:85945366-85945375
chr1	85982131	85982866	2686	8	chr1:85982462-85982471
chr1	85994531	85995638	3351	7	chr1:85995235-85995263
chr1	86003216	86004544	2910	5	chr1:86003678-86003751
chr1	86016569	86017816	2693	5	chr1:86016958-86017083
chr1	86034067	86034772	2262	7	chr1:86034578-86034582
chr1	86035875	86037056	3148	5	chr1:86036053-86036925
chr1	86068031	86069359	4029	5	chr1:86068113-86069067
chr1	86619968	86622638	13200	11	chr1:86620467-86620528
chr1	86754261	86755163	2525	6	chr1:86754680-86754695
chr1	86805124	86806134	2708	6	chr1:86805740-86805758
chr1	86806473	86809407	8386	9	chr1:86807848-86808005
chr1	86855389	86856051	2451	9	chr1:86855733-86855764
chr1	86867934	86869680	3736	4	chr1:86869148-86869432
chr1	86876910	86880595	10378	9	chr1:86878024-86878026
chr1	86881260	86882335	4357	8	chr1:86882115-86882134
chr1	86887227	86888092	2547	10	chr1:86887805-86887807
chr1	86904516	86905884	3175	5	chr1:86905314-86905323
chr1	86950476	86951980	3139	4	chr1:86951694-86951799
chr1	86952107	86953786	8724	13	chr1:86953293-86953336
chr1	86969251	86970117	4156	10	chr1:86969890-86969911
chr1	86970961	86971951	2733	5	chr1:86971092-86971256
chr1	86978192	86980214	5463	8	chr1:86979198-86979235
chr1	87017894	87020852	13189	18	chr1:87018438-87018447
chr1	87040524	87041895	2766	5	chr1:87041688-87041697
chr1	87052389	87053714	3040	5	chr1:87053523-87053543
chr1	87057964	87058622	2422	9	chr1:87058395-87058413
chr1	87073467	87075498	4300	5	chr1:87074603-87074619
chr1	87094980	87096010	2931	5	chr1:87095416-87095556
chr1	87132139	87132969	2880	8	chr1:87132342-87132358
chr1	87216356	87218079	5293	8	chr1:87216789-87217389
chr1	87223187	87224505	3087	6	chr1:87224301-87224338
chr1	87593000	87593764	2627	7	chr1:87593257-87593303
chr1	87599279	87601675	8706	8	chr1:87601036-87601178
chr1	87604252	87605839	6839	11	chr1:87605061-87605062
chr1	87608686	87610004	2402	4	chr1:87608745-87608902
chr1	87613495	87615219	8414	10	chr1:87614047-87614655
chr1	87617321	87619544	8473	14	chr1:87617730-87617739
chr1	87620350	87621325	2887	7	chr1:87620912-87620921
chr1	87622003	87623503	5445	10	chr1:87622168-87622177
chr1	87625891	87626797	2740	5	chr1:87626544-87626615
chr1	87628149	87629006	2518	6	chr1:87628628-87628765
chr1	87631009	87633986	13021	14	chr1:87632586-87633709
chr1	87640374	87641650	6467	11	chr1:87640782-87640786
chr1	87641807	87642773	2364	7	chr1:87642212-87642244
chr1	87643079	87644418	5097	11	chr1:87644233-87644286
chr1	87644849	87645488	2340	6	chr1:87644912-87645057
chr1	87655247	87656774	5415	8	chr1:87655625-87656325
chr1	87665735	87670240	15128	14	chr1:87667751-87667770
chr1	87671970	87674377	8400	9	chr1:87673359-87673366
chr1	87686823	87688499	2911	4	chr1:87687253-87687459
chr1	87694437	87695592	4259	8	chr1:87695398-87695450
chr1	87695898	87696750	3076	9	chr1:87696249-87696258
chr1	87698276	87699056	3723	8	chr1:87698435-87698530
chr1	87700484	87701134	2588	11	chr1:87700957-87701021
chr1	87704810	87706777	6268	7	chr1:87705754-87705773
chr1	87718407	87719564	3005	5	chr1:87719350-87719358
chr1	87731447	87732352	2528	5	chr1:87731779-87731841
chr1	87764760	87766054	3440	7	chr1:87765875-87765892
chr1	87767241	87767973	4550	15	chr1:87767675-87767830
chr1	87768651	87769684	2807	6	chr1:87769374-87769457
chr1	87773806	87774641	2260	5	chr1:87774343-87774344
chr1	87774997	87775851	4153	11	chr1:87775229-87775266
chr1	87784692	87786465	5508	9	chr1:87785690-87785790
chr1	87836242	87837527	3561	7	chr1:87837174-87837207
chr1	87840051	87841098	3640	10	chr1:87840492-87840620
chr1	87851059	87852130	3120	5	chr1:87851408-87851476
chr1	87892635	87893199	2883	10	chr1:87892818-87892827
chr1	87899688	87900278	2247	9	chr1:87900018-87900105
chr1	87932320	87934154	7704	12	chr1:87933552-87933560
chr1	87975034	87975864	3175	7	chr1:87975512-87975655
chr1	87990185	87991410	2875	7	chr1:87990706-87990715
chr1	88087607	88088527	2618	6	chr1:88087790-88087857
chr1	88101563	88102517	2417	7	chr1:88102153-88102169
chr1	88930012	88930935	2865	8	chr1:88930094-88930119
chr1	88963422	88964540	3543	8	chr1:88963894-88963964
chr1	88997331	88998643	2331	4	chr1:88998071-88998268
chr1	89003580	89005138	3198	6	chr1:89004161-89004336
chr1	89063193	89063921	2804	7	chr1:89063659-89063668
chr1	89078460	89079215	2452	7	chr1:89078658-89078677
chr1	89103397	89104889	3386	5	chr1:89103728-89103805
chr1	89108237	89109153	2566	6	chr1:89108872-89109019
chr1	89470019	89471658	6325	8	chr1:89470666-89471305
chr1	89475279	89476692	3860	6	chr1:89476309-89476428
chr1	89477378	89478995	5217	8	chr1:89477630-89477780
chr1	89481811	89482635	2462	6	chr1:89482166-89482175
chr1	89485674	89486487	2530	7	chr1:89485886-89485890
chr1	89499874	89500538	3145	10	chr1:89500213-89500264
chr1	89514605	89515585	2442	5	chr1:89515196-89515205
chr1	89515851	89517867	5025	5	chr1:89516544-89516886
chr1	89519329	89521437	5713	7	chr1:89520908-89521011
chr1	89522181	89522943	2621	9	chr1:89522682-89522691
chr1	89537393	89538406	3292	7	chr1:89537423-89537481
chr1	89599190	89600119	3628	7	chr1:89599387-89599487
chr1	89644904	89645871	3684	10	chr1:89645432-89645448
chr1	89651160	89653163	6480	11	chr1:89651682-89651720
chr1	89659844	89661182	3221	6	chr1:89660242-89660245
chr1	89662440	89663056	2489	6	chr1:89662717-89662830
chr1	89663713	89664729	5450	10	chr1:89664453-89664479
chr1	89725609	89726638	3318	8	chr1:89726422-89726431
chr1	89749764	89751783	5637	10	chr1:89751318-89751327
chr1	89802166	89803481	2343	4	chr1:89802620-89802674
chr1	89804068	89805579	5082	8	chr1:89805415-89805442
chr1	89805732	89808517	9249	7	chr1:89807178-89807199
chr1	89817674	89818330	2385	7	chr1:89817976-89817978
chr1	89822784	89823729	2381	6	chr1:89823136-89823190
chr1	89829288	89829983	3022	8	chr1:89829564-89829656
chr1	89849238	89850466	3831	7	chr1:89849907-89849916
chr1	89870444	89871040	2561	7	chr1:89870799-89870861
chr1	89886388	89888000	4779	6	chr1:89887651-89887678
chr1	89888538	89890077	6148	9	chr1:89889514-89889696
chr1	89890271	89891424	4687	9	chr1:89891132-89891184
chr1	89892034	89892681	2380	8	chr1:89892260-89892346
chr1	89895187	89896028	2585	6	chr1:89895466-89895475
chr1	90514734	90515693	3020	9	chr1:90515450-90515459
chr1	90532536	90534393	4659	5	chr1:90533245-90533599
chr1	90534647	90535677	3162	6	chr1:90535605-90535621
chr1	90551191	90552036	2737	9	chr1:90551850-90551870
chr1	90565931	90567150	4311	6	chr1:90566538-90566661
chr1	90569146	90570225	3348	10	chr1:90569356-90569357
chr1	90571478	90572243	2581	6	chr1:90571882-90572068
chr1	90630013	90630976	2585	7	chr1:90630162-90630265
chr1	90653936	90654913	2327	5	chr1:90654323-90654346
chr1	90661524	90662394	4001	8	chr1:90661620-90661716
chr1	90664854	90666106	3544	7	chr1:90665087-90665099
chr1	90673183	90674277	3395	6	chr1:90674039-90674114
chr1	90718409	90719028	2806	8	chr1:90718842-90718881
chr1	90721337	90722281	2532	5	chr1:90721954-90722011
chr1	90752103	90752595	2243	9	chr1:90752390-90752493
chr1	90765518	90766312	2321	6	chr1:90765687-90765694
chr1	90793784	90796214	5972	6	chr1:90793933-90794206
chr1	90799201	90799855	2501	7	chr1:90799502-90799554
chr1	90820834	90822788	4574	6	chr1:90822468-90822477
chr1	90825277	90826298	4670	8	chr1:90825609-90825890
chr1	90877252	90878416	2801	5	chr1:90877693-90877856
chr1	90973767	90974986	3378	6	chr1:90974273-90974275
chr1	91035954	91036693	2461	7	chr1:91036195-91036257
chr1	91086492	91087803	2779	5	chr1:91087605-91087665
chr1	91149846	91151272	3734	6	chr1:91149996-91150014
chr1	91171398	91174347	10957	9	chr1:91173314-91173508
chr1	91174875	91177050	8182	7	chr1:91176580-91176612
chr1	91177428	91180796	18081	13	chr1:91180317-91180354
chr1	91520271	91521487	2547	4	chr1:91521338-91521369
chr1	91521681	91523177	3993	7	chr1:91522625-91522693
chr1	91542305	91542934	2678	10	chr1:91542680-91542728
chr1	91565546	91566416	2286	6	chr1:91565825-91565865
chr1	91602636	91603652	5451	10	chr1:91603102-91603141
chr1	91604123	91605119	3556	7	chr1:91604264-91604587
chr1	91621045	91621876	4001	8	chr1:91621240-91621452
chr1	91623525	91624292	2483	6	chr1:91623705-91623776
chr1	91627629	91629429	5343	8	chr1:91628594-91628605
chr1	91635961	91636739	2836	11	chr1:91636129-91636138
chr1	91638218	91640985	7817	7	chr1:91639118-91639430
chr1	91646419	91647750	2863	4	chr1:91646420-91647175
chr1	91658504	91660153	4177	6	chr1:91658996-91659039
chr1	91665374	91666016	2404	7	chr1:91665540-91665576
chr1	91668510	91669620	2426	7	chr1:91669488-91669510
chr1	91671814	91672938	3233	4	chr1:91671858-91672921
chr1	92416478	92417405	2467	6	chr1:92416636-92416717
chr1	92695350	92696494	2884	6	chr1:92695601-92695718
chr1	94058832	94060205	2543	6	chr1:94059345-94059354
chr1	94064011	94066555	5909	6	chr1:94064250-94064273
chr1	94103241	94103977	2324	6	chr1:94103706-94103837
chr1	94104653	94105858	4392	6	chr1:94104789-94105426
chr1	94145996	94148050	3904	5	chr1:94146448-94146465
chr1	94155838	94156962	3229	6	chr1:94156118-94156339
chr1	94185515	94187118	4478	6	chr1:94186467-94186960
chr1	94189849	94190806	2254	4	chr1:94190067-94190421
chr1	94283978	94284451	2323	7	chr1:94284328-94284347
chr1	94286603	94287687	3124	7	chr1:94287472-94287582
chr1	94454150	94455309	3126	6	chr1:94454488-94454542
chr1	94457453	94458719	4298	11	chr1:94458161-94458163
chr1	94464962	94465672	2240	5	chr1:94465061-94465352
chr1	94466328	94468503	7471	8	chr1:94467608-94467783
chr1	94473700	94475985	7101	9	chr1:94474944-94475109
chr1	94476586	94477771	2752	6	chr1:94477302-94477323
chr1	94487974	94490142	5568	7	chr1:94488555-94488564
chr1	94492507	94493486	2424	5	chr1:94492896-94492928
chr1	94495589	94496915	4849	8	chr1:94495804-94495856
chr1	94513370	94514160	2368	7	chr1:94514037-94514081
chr1	94518361	94519384	2775	6	chr1:94518527-94518573
chr1	94520700	94521673	2304	6	chr1:94521480-94521492
chr1	94521836	94522990	3215	6	chr1:94522315-94522771
chr1	94524447	94525211	2249	6	chr1:94524966-94525072
chr1	94529816	94531160	4182	8	chr1:94530029-94530265
chr1	94559830	94563024	8328	9	chr1:94562015-94562016
chr1	94567181	94568622	4151	8	chr1:94567930-94567939
chr1	94569921	94571321	3369	5	chr1:94570573-94570594
chr1	94571979	94575311	13872	11	chr1:94572314-94572316
chr1	94575486	94576425	3842	7	chr1:94576146-94576172
chr1	94581375	94582306	2381	6	chr1:94581572-94581585
chr1	94583173	94584623	4770	7	chr1:94583598-94583624
chr1	94585229	94585937	2577	6	chr1:94585495-94585497
chr1	94627256	94628130	2415	5	chr1:94627290-94628040
chr1	94812873	94813927	2406	5	chr1:94813018-94813048
chr1	94993997	94994812	2831	7	chr1:94994372-94994426
chr1	94996696	94997795	2291	4	chr1:94996994-94997071
chr1	95003951	95005667	4001	5	chr1:95004042-95005387
chr1	95056285	95060425	15315	11	chr1:95059025-95059080
chr1	95076729	95077864	3228	6	chr1:95077511-95077526
chr1	95087476	95089758	5932	7	chr1:95089363-95089370
chr1	95090010	95091147	4431	8	chr1:95090458-95090479
chr1	95091444	95092403	2911	5	chr1:95091723-95091774
[truncated: 56,010 more rows]

## Sheet: MPM1954
chr	start	end	total signal	max signal	summit
chr1	28088	32836	50614	37	chr1:29977-29984
chr1	136001	140311	56866	56	chr1:138930-138934
chr1	901300	902994	38290	76	chr1:902403-902407
chr1	933667	936188	36356	42	chr1:934544-934551
chr1	948265	950038	41850	66	chr1:948950-948952
chr1	993197	996015	41229	40	chr1:995301-995302
chr1	1003092	1006113	39264	55	chr1:1004555-1004556
chr1	1013561	1016926	35798	38	chr1:1015091-1015130
chr1	1136263	1138210	38561	43	chr1:1137429-1137507
chr1	1165429	1167462	34213	42	chr1:1166375-1166393
chr1	1239114	1243273	95859	70	chr1:1242953-1242962
chr1	1243892	1246111	34229	46	chr1:1244791-1244822
chr1	1259329	1261841	43481	58	chr1:1260481-1260588
chr1	1281982	1284402	79598	157	chr1:1283664-1283668
chr1	1311002	1312750	31319	45	chr1:1311942-1311943
chr1	1334796	1336213	30684	53	chr1:1335570-1335589
chr1	1405609	1407355	30108	55	chr1:1406229-1406230
chr1	1548918	1551160	74168	86	chr1:1549933-1549934
chr1	1708287	1712380	72833	50	chr1:1708687-1708696
chr1	2124255	2125986	37071	77	chr1:2125369-2125394
chr1	2130126	2132950	48611	89	chr1:2131017-2131021
chr1	2159917	2165077	334208	223	chr1:2162749-2162756
chr1	2476209	2480293	51961	51	chr1:2479023-2479027
chr1	2572958	2574657	29830	65	chr1:2573866-2573875
chr1	3518774	3522209	50222	37	chr1:3519704-3519718
chr1	3662117	3664543	34547	40	chr1:3663203-3663290
chr1	3687955	3692819	142710	66	chr1:3688407-3688409
chr1	3709988	3713023	45673	33	chr1:3712389-3712398
chr1	3772610	3775811	57979	55	chr1:3774742-3774781
chr1	6052509	6054782	46143	63	chr1:6053415-6053423
chr1	6257831	6260992	32411	33	chr1:6258309-6258317
chr1	6264637	6268598	53954	37	chr1:6267009-6267045
chr1	6294414	6297042	34302	35	chr1:6294977-6294999
chr1	6612647	6615447	47967	53	chr1:6613275-6613277
chr1	6639169	6642184	52818	49	chr1:6640900-6640914
chr1	6658563	6664592	138007	93	chr1:6661066-6661073
chr1	6684719	6686811	32971	40	chr1:6685674-6686237
chr1	7829805	7833034	52462	55	chr1:7832202-7832220
chr1	7888510	7890517	29253	52	chr1:7889677-7889686
chr1	8875159	8879176	65677	55	chr1:8875903-8875910
chr1	8934749	8938154	74017	67	chr1:8936819-8936821
chr1	9599893	9601678	32095	36	chr1:9601064-9601103
chr1	9649006	9651188	38838	52	chr1:9649752-9649834
chr1	9746688	9749530	66421	53	chr1:9747735-9747739
chr1	9776247	9779385	70434	58	chr1:9778610-9778629
chr1	10092893	10095664	53707	71	chr1:10093435-10093442
chr1	10458149	10461239	77416	70	chr1:10459919-10459921
chr1	10531265	10533087	31583	43	chr1:10532022-10532046
chr1	10534364	10536756	43246	45	chr1:10535851-10535853
chr1	11707932	11710845	38510	45	chr1:11709036-11709040
chr1	11739865	11742065	33049	44	chr1:11740809-11740810
chr1	11795505	11801265	116511	75	chr1:11800800-11800802
chr1	11859714	11867850	354920	134	chr1:11863592-11863593
chr1	11984380	11986119	61657	87	chr1:11985131-11985138
chr1	11992786	11995631	29501	50	chr1:11994386-11994395
chr1	12122810	12126284	95174	81	chr1:12124576-12124577
chr1	12226332	12229749	113334	112	chr1:12228517-12228526
chr1	12289595	12291800	33728	57	chr1:12291195-12291204
chr1	12674453	12680510	149934	77	chr1:12679075-12679084
chr1	12716066	12718716	33224	58	chr1:12716577-12716586
chr1	15101856	15104396	38763	34	chr1:15104046-15104069
chr1	15478763	15481114	34005	43	chr1:15479267-15479461
chr1	15943968	15946171	42342	57	chr1:15944966-15944975
chr1	16160128	16163496	58585	72	chr1:16161164-16161173
chr1	16174523	16177353	65340	87	chr1:16176217-16176221
chr1	16542353	16544936	33746	34	chr1:16542618-16542642
chr1	16561855	16564855	39390	57	chr1:16562933-16562942
chr1	16676734	16680242	55346	50	chr1:16679757-16679764
chr1	16938309	16941528	161730	249	chr1:16940171-16940174
chr1	16968549	16972876	258351	225	chr1:16970481-16970485
chr1	16984711	16986998	30813	38	chr1:16985758-16985841
chr1	16991605	16994849	42146	35	chr1:16993011-16993018
chr1	17033005	17035379	35052	50	chr1:17034302-17034313
chr1	17065197	17068957	46279	42	chr1:17067668-17067669
chr1	17073415	17075746	34402	36	chr1:17074396-17074398
chr1	17091480	17094651	85176	116	chr1:17093309-17093316
chr1	17221315	17223944	56842	73	chr1:17222962-17222971
chr1	17765852	17768534	35601	71	chr1:17766511-17766520
chr1	19228335	19230278	29281	62	chr1:19229228-19229237
chr1	19534422	19538243	80884	73	chr1:19537822-19537823
chr1	19637130	19640775	109651	95	chr1:19637815-19637822
chr1	20511766	20516200	99680	72	chr1:20513851-20513859
chr1	21994107	21997353	35413	40	chr1:21996161-21996265
chr1	22109223	22111865	38502	44	chr1:22111168-22111177
chr1	22261230	22264453	86690	80	chr1:22262617-22262642
chr1	22350760	22352220	32222	71	chr1:22351564-22351565
chr1	22778183	22779763	30809	76	chr1:22778896-22779029
chr1	23346182	23348395	30441	60	chr1:23347480-23347485
chr1	23445495	23447208	31242	44	chr1:23445687-23445692
chr1	23493603	23496737	44177	44	chr1:23495912-23495916
chr1	23668196	23671939	65453	65	chr1:23668486-23668528
chr1	23692841	23698354	133134	70	chr1:23697388-23697413
chr1	23854246	23858720	120249	75	chr1:23856750-23856878
chr1	23882846	23886137	67907	50	chr1:23884688-23884692
chr1	24068332	24069925	31472	48	chr1:24069493-24069501
chr1	24070294	24071828	29727	64	chr1:24071309-24071313
chr1	24102671	24106016	50002	53	chr1:24104440-24104441
chr1	24116333	24120376	85426	60	chr1:24118685-24118692
chr1	24125434	24128284	60653	86	chr1:24126175-24126191
chr1	24163292	24165418	58416	64	chr1:24164983-24164992
chr1	24742100	24743982	46052	61	chr1:24742484-24742488
chr1	25565998	25568649	37712	52	chr1:25566694-25566718
chr1	25592799	25595256	31273	38	chr1:25593813-25593822
chr1	25661769	25665972	55569	52	chr1:25665376-25665380
chr1	25754928	25762953	98610	67	chr1:25761756-25761759
chr1	26144789	26148577	140613	107	chr1:26147289-26147292
chr1	26183929	26186932	33984	44	chr1:26185246-26185255
chr1	26200744	26202838	44526	63	chr1:26201473-26201482
chr1	26323214	26326029	41369	55	chr1:26323763-26323861
chr1	26360198	26364375	60374	47	chr1:26361933-26361934
chr1	26436407	26440597	78985	70	chr1:26438794-26438803
chr1	26453039	26455944	42566	56	chr1:26454409-26454413
chr1	26488547	26492274	39571	34	chr1:26490800-26490821
chr1	26495715	26497814	34844	51	chr1:26497172-26497205
chr1	26559860	26564574	133409	104	chr1:26563569-26563575
chr1	26605830	26607622	35554	51	chr1:26607155-26607199
chr1	26631743	26634498	49793	47	chr1:26632867-26632876
chr1	26757923	26760007	31099	37	chr1:26758856-26759002
chr1	26825798	26828832	29460	30	chr1:26826640-26826676
chr1	26855488	26858970	78214	75	chr1:26857748-26857757
chr1	26947394	26948905	32051	47	chr1:26948241-26948249
chr1	27018721	27027488	177802	88	chr1:27021998-27022007
chr1	27113422	27116469	53818	89	chr1:27114879-27114893
chr1	27153190	27156011	34724	31	chr1:27153769-27153790
chr1	27190345	27192386	48214	74	chr1:27191561-27191570
chr1	27215261	27217651	49277	37	chr1:27217065-27217110
chr1	27247573	27250014	78101	83	chr1:27249519-27249528
chr1	27478937	27481736	109451	114	chr1:27480156-27480175
chr1	27814578	27817648	61110	45	chr1:27815749-27815753
chr1	27851918	27854297	79817	87	chr1:27852518-27852527
chr1	27894102	27897196	34879	47	chr1:27895495-27895590
chr1	28156770	28158876	30814	60	chr1:28157782-28157786
chr1	28411474	28415171	73698	78	chr1:28414356-28414377
chr1	28557279	28559832	33848	32	chr1:28558191-28558200
chr1	28562496	28564457	51151	97	chr1:28563400-28563626
chr1	28586388	28594088	144826	69	chr1:28593579-28593588
chr1	28833526	28838144	68239	51	chr1:28836442-28836462
chr1	28844474	28846990	43934	58	chr1:28845416-28845420
chr1	28879601	28881145	30452	52	chr1:28880069-28880073
chr1	28905703	28909854	94086	85	chr1:28907358-28907362
chr1	28968255	28971887	81595	90	chr1:28970718-28970721
chr1	29073138	29075349	33265	37	chr1:29074376-29074507
chr1	29212925	29216062	77193	68	chr1:29214850-29214852
chr1	29240251	29243278	46310	61	chr1:29242098-29242103
chr1	31191498	31193580	45015	64	chr1:31192477-31192481
chr1	31359644	31361795	38185	52	chr1:31361121-31361127
chr1	31535185	31537241	45996	56	chr1:31536401-31536403
chr1	31769294	31771387	38335	40	chr1:31770967-31770976
chr1	32179694	32182221	40384	58	chr1:32180761-32180766
chr1	32397887	32403509	105836	63	chr1:32402451-32402452
chr1	32408632	32411458	32740	43	chr1:32410438-32410458
chr1	32479839	32482972	81269	98	chr1:32482212-32482214
chr1	32644216	32648500	56254	48	chr1:32647049-32647065
chr1	32665295	32667851	92283	93	chr1:32666743-32666745
chr1	32670356	32672522	38208	53	chr1:32672016-32672023
chr1	32686229	32689650	46922	50	chr1:32687040-32687158
chr1	32856121	32861144	93988	67	chr1:32858341-32858343
chr1	33114486	33117760	46048	37	chr1:33115992-33116062
chr1	33167880	33169608	35070	69	chr1:33168773-33168781
chr1	33205917	33209356	49725	47	chr1:33208201-33208273
chr1	33218839	33222249	67673	104	chr1:33220054-33220095
chr1	33279645	33282705	73458	61	chr1:33280430-33280434
chr1	33427607	33429988	63450	60	chr1:33429459-33429460
chr1	33501620	33502741	29430	58	chr1:33502044-33502045
chr1	33546400	33547786	39274	56	chr1:33547258-33547259
chr1	33812393	33816653	62601	43	chr1:33815910-33815941
chr1	35495251	35497786	32093	59	chr1:35496000-35496002
chr1	36102176	36108403	141771	88	chr1:36105619-36105621
chr1	36183034	36185109	58286	83	chr1:36183859-36183870
chr1	36233571	36235912	40233	37	chr1:36234914-36234925
chr1	36347845	36350106	30022	48	chr1:36349351-36349371
chr1	36396696	36399240	48940	64	chr1:36397321-36397330
chr1	36619828	36624477	88428	61	chr1:36623504-36623508
chr1	36625541	36628376	52601	53	chr1:36627288-36627292
chr1	36784665	36787801	59246	73	chr1:36786819-36786838
chr1	36849767	36853723	66785	66	chr1:36850371-36850395
chr1	36861549	36864347	42698	48	chr1:36862163-36862164
chr1	36866472	36868149	31515	59	chr1:36866882-36866891
chr1	37938834	37946341	284414	121	chr1:37941288-37941295
chr1	37978964	37981556	55439	70	chr1:37981039-37981089
chr1	38154397	38159229	136198	81	chr1:38157727-38157736
chr1	38411080	38412727	41208	56	chr1:38412160-38412196
chr1	38464717	38472494	321648	158	chr1:38469798-38469800
chr1	38476753	38482015	79295	60	chr1:38479859-38479868
chr1	39324074	39327305	48461	57	chr1:39326028-39326037
chr1	39337126	39338956	30901	40	chr1:39338058-39338199
chr1	39571409	39573348	34033	40	chr1:39572116-39572126
chr1	39624030	39626392	70945	75	chr1:39624760-39624769
chr1	39669804	39672005	85888	92	chr1:39671095-39671099
chr1	39678877	39682007	82409	105	chr1:39680920-39680922
chr1	39872908	39877504	63205	43	chr1:39875262-39875266
chr1	40038999	40042514	95078	81	chr1:40040755-40040760
chr1	40346693	40349640	56138	81	chr1:40348547-40348548
chr1	40364944	40367331	75329	82	chr1:40366527-40366534
chr1	40506303	40509013	46874	50	chr1:40507982-40507991
chr1	40626638	40629364	37188	43	chr1:40628434-40628443
chr1	40838861	40842107	51420	85	chr1:40840538-40840542
chr1	40846759	40850988	149246	84	chr1:40849616-40849621
chr1	40996202	40998475	34005	66	chr1:40997614-40997623
chr1	41157752	41159130	33220	81	chr1:41158271-41158273
chr1	41174327	41177811	69385	66	chr1:41174998-41175023
chr1	41444946	41447810	57221	66	chr1:41447286-41447293
chr1	43123049	43125245	31958	41	chr1:43124857-43124866
chr1	43145203	43148469	105521	74	chr1:43146343-43146352
chr1	43148823	43151296	53673	89	chr1:43150042-43150051
chr1	43230028	43234222	75324	66	chr1:43231604-43231611
chr1	43283104	43285156	33463	48	chr1:43284043-43284052
chr1	43289315	43291702	31995	31	chr1:43290328-43290337
chr1	43311607	43313658	55304	64	chr1:43312302-43312311
chr1	43422393	43425529	84359	69	chr1:43423065-43423069
chr1	43823749	43826854	50018	40	chr1:43825061-43825085
chr1	43832028	43835135	56197	39	chr1:43832613-43832622
chr1	44116137	44118074	36642	74	chr1:44116983-44116984
chr1	44171222	44174206	36190	39	chr1:44172443-44172444
chr1	44410089	44414525	131534	104	chr1:44413323-44413332
chr1	44435064	44437550	37925	59	chr1:44436228-44436231
chr1	44442734	44446862	104094	124	chr1:44445805-44445809
chr1	45241312	45244592	53749	50	chr1:45242360-45242369
chr1	45265822	45269377	53329	48	chr1:45267243-45267266
chr1	45272206	45275528	50098	49	chr1:45273593-45273722
chr1	45450918	45452830	38764	41	chr1:45452213-45452218
chr1	45475310	45479958	111646	82	chr1:45477081-45477085
chr1	45671146	45673305	35475	39	chr1:45672031-45672686
chr1	45769426	45770986	32198	49	chr1:45770584-45770593
chr1	45805176	45808225	63982	80	chr1:45806589-45806605
chr1	45963997	45967748	81449	73	chr1:45966976-45966978
chr1	45985021	45989014	65240	59	chr1:45987859-45987934
chr1	46015831	46017825	42278	48	chr1:46016475-46016492
chr1	46050131	46052779	65930	91	chr1:46051504-46051529
chr1	46151585	46154790	41019	39	chr1:46154594-46154610
chr1	46269268	46271783	37666	56	chr1:46270067-46270073
chr1	46595661	46599909	95926	122	chr1:46597615-46597620
chr1	46662883	46666357	69115	55	chr1:46663755-46663774
chr1	46668516	46670677	50301	80	chr1:46669165-46669299
chr1	46765779	46773101	158537	67	chr1:46770781-46770783
chr1	47081001	47083447	40010	57	chr1:47081676-47081685
chr1	47643995	47648035	64282	52	chr1:47645172-47645224
chr1	47693057	47698785	253919	205	chr1:47694486-47694489
chr1	47777527	47780165	39372	78	chr1:47779283-47779292
chr1	47797557	47802852	98601	56	chr1:47797959-47797967
chr1	51423864	51426937	46919	65	chr1:51426217-51426219
chr1	51432205	51438211	114953	77	chr1:51435574-51435639
chr1	51438877	51440214	41821	97	chr1:51439750-51439764
chr1	51441732	51445001	151973	186	chr1:51442149-51442158
chr1	51703184	51704620	33700	80	chr1:51703817-51703826
chr1	51981128	51984942	63168	78	chr1:51983689-51983703
chr1	51985360	51986773	29459	60	chr1:51986071-51986075
chr1	52082567	52084995	55820	74	chr1:52083562-52083564
chr1	52193827	52201506	154977	149	chr1:52197087-52197096
chr1	52340024	52344843	133034	150	chr1:52341453-52341467
chr1	52497863	52499778	85025	153	chr1:52498378-52498380
chr1	52519318	52523590	93971	75	chr1:52520627-52520636
chr1	52867548	52870032	55779	58	chr1:52868541-52868560
chr1	53308357	53310149	35444	58	chr1:53309866-53309872
chr1	53661564	53664667	46962	45	chr1:53663623-53663632
chr1	53790480	53793491	85681	76	chr1:53791845-53791849
chr1	54302578	54304401	32523	58	chr1:54303227-54303243
chr1	54408130	54413407	191745	154	chr1:54410413-54410415
chr1	54517492	54520925	105741	85	chr1:54520408-54520412
chr1	54664328	54667087	63524	64	chr1:54665223-54665308
chr1	54868841	54872066	72495	121	chr1:54870919-54870925
chr1	54964275	54966582	43469	54	chr1:54965668-54965735
chr1	55503937	55507914	77352	52	chr1:55505430-55505441
chr1	55676949	55682658	160100	127	chr1:55679725-55679734
chr1	59247405	59249755	39895	33	chr1:59247625-59248053
chr1	61516403	61520947	98593	73	chr1:61518860-61518869
chr1	61521886	61523932	41808	50	chr1:61522739-61522748
chr1	61546705	61548667	31268	43	chr1:61547179-61547186
chr1	62900672	62904701	38752	37	chr1:62901587-62901623
chr1	65530706	65535065	74001	63	chr1:65534627-65534629
chr1	65612248	65615008	55361	48	chr1:65614289-65614290
chr1	65719504	65723221	96797	96	chr1:65721366-65721473
chr1	65886341	65889768	61452	54	chr1:65888497-65888524
chr1	65941633	65947114	188576	120	chr1:65945261-65945270
chr1	65990259	65993772	61053	69	chr1:65993630-65993639
chr1	66019333	66021455	39391	51	chr1:66020218-66020230
chr1	67388617	67392379	72980	78	chr1:67391286-67391332
chr1	67395982	67397661	32267	63	chr1:67396475-67396495
chr1	67398837	67400724	45178	100	chr1:67400347-67400356
chr1	67517943	67520503	38835	61	chr1:67518337-67518346
chr1	67673317	67676008	75662	93	chr1:67674537-67674538
chr1	67892291	67894388	29716	43	chr1:67893575-67893582
chr1	67895841	67898118	41261	51	chr1:67897576-67897585
chr1	68960758	68963781	32129	27	chr1:68962564-68962590
chr1	70031923	70035696	49868	39	chr1:70034592-70034599
chr1	70668294	70672165	65203	55	chr1:70670457-70670591
chr1	70686031	70687985	33934	59	chr1:70687002-70687011
chr1	71510673	71514155	62786	43	chr1:71511363-71511390
chr1	75197141	75198802	44283	49	chr1:75197930-75197939
chr1	76191064	76193353	47983	51	chr1:76191987-76191996
chr1	76250049	76252742	40482	33	chr1:76250445-76250454
chr1	77683802	77685862	33972	48	chr1:77684635-77684639
chr1	78146728	78148623	32724	60	chr1:78147351-78147389
chr1	78442067	78446159	50746	52	chr1:78442314-78442322
chr1	78472182	78474359	45296	43	chr1:78472487-78473201
chr1	84763372	84765338	40318	64	chr1:84764851-84764999
chr1	84968975	84970871	34668	70	chr1:84970557-84970566
chr1	85153067	85158965	106280	73	chr1:85158269-85158273
chr1	86172524	86175176	55100	53	chr1:86174665-86174667
chr1	87169091	87172458	61644	66	chr1:87169963-87169972
chr1	87378107	87380031	38499	97	chr1:87378484-87378488
chr1	87380332	87381998	29627	60	chr1:87381377-87381386
chr1	87795742	87798235	54128	53	chr1:87797025-87797034
chr1	89148083	89151253	32319	50	chr1:89148661-89148766
chr1	89989381	89992399	59940	66	chr1:89991658-89991667
chr1	90097653	90100493	44162	48	chr1:90099576-90099667
chr1	90284901	90290749	87066	103	chr1:90289526-90289535
chr1	90460637	90463365	36949	38	chr1:90462262-90462271
chr1	91965236	91967695	38095	35	chr1:91965718-91967105
chr1	93249023	93251590	34834	40	chr1:93250953-93250994
chr1	93642741	93644673	43899	57	chr1:93642943-93642962
chr1	93811779	93816643	75167	57	chr1:93813197-93813200
chr1	100110666	100112232	77831	114	chr1:100111835-100111844
chr1	100112809	100114114	32439	71	chr1:100113207-100113223
chr1	100228884	100232512	46111	45	chr1:100231350-100231351
chr1	100434662	100437158	47027	82	chr1:100435268-100435270
chr1	100502152	100503878	31859	42	chr1:100503334-100503338
chr1	100713617	100716034	37703	61	chr1:100714584-100714588
chr1	100730544	100732965	37331	55	chr1:100731735-100731776
chr1	100816480	100820009	38316	33	chr1:100819001-100819051
chr1	100829270	100832166	99238	122	chr1:100830229-100830233
chr1	101361192	101363359	33924	67	chr1:101362272-101362286
chr1	101490689	101492510	36112	46	chr1:101491445-101491449
chr1	107599179	107601446	60282	71	chr1:107600835-107600839
chr1	108741036	108744015	47217	50	chr1:108743248-108743270
chr1	108814878	108819386	112786	98	chr1:108815132-108815271
chr1	108960367	108964743	112581	101	chr1:108961099-108961101
chr1	109235216	109236718	41919	75	chr1:109236132-109236136
chr1	109503990	109507152	45296	47	chr1:109505376-109505435
chr1	109631765	109634867	59523	57	chr1:109633008-109633017
chr1	109641692	109644685	29557	33	chr1:109642423-109642427
chr1	109757246	109760032	43024	48	chr1:109758597-109758638
chr1	109824145	109826396	39816	42	chr1:109825940-109825949
chr1	109931057	109941552	354263	128	chr1:109935816-109935825
chr1	109966976	109971231	63875	60	chr1:109969457-109969479
chr1	110088983	110092479	46586	50	chr1:110091711-110091719
chr1	110161330	110165482	103694	142	chr1:110163044-110163051
chr1	110197908	110199705	37450	58	chr1:110199139-110199143
chr1	110438015	110440302	39273	46	chr1:110438644-110438717
chr1	110453132	110456074	43963	30	chr1:110454242-110454246
chr1	110751731	110754116	33097	41	chr1:110752806-110752807
chr1	110882446	110885303	138126	126	chr1:110883995-110883999
chr1	111415211	111418578	80781	97	chr1:111418205-111418215
chr1	111502701	111504210	32271	52	chr1:111503414-111503418
chr1	111505803	111506742	30223	73	chr1:111506195-111506198
chr1	111682927	111685583	30472	36	chr1:111683317-111683327
chr1	111989856	111993425	45610	47	chr1:111991177-111991230
chr1	112161333	112164904	54438	59	chr1:112163121-112163122
chr1	112280743	112283231	30987	39	chr1:112282677-112282736
chr1	112938112	112939925	35551	56	chr1:112938655-112938659
chr1	113160086	113164868	76223	41	chr1:113163581-113163645
chr1	113216793	113220223	64926	54	chr1:113217186-113217195
chr1	113246868	113250787	124945	101	chr1:113248376-113248379
chr1	113256110	113259356	82841	62	chr1:113258467-113258527
chr1	113476479	113478616	38000	52	chr1:113477938-113477947
chr1	113495117	113502009	177527	81	chr1:113496611-113498042
chr1	113614912	113617057	41694	58	chr1:113616262-113616266
chr1	113933051	113935204	41439	62	chr1:113934082-113934083
chr1	114301154	114303033	32157	67	chr1:114302355-114302364
chr1	114352046	114355081	64952	71	chr1:114354097-114354104
chr1	114446576	114448547	32679	43	chr1:114448327-114448331
chr1	114470528	114474518	90160	77	chr1:114473250-114473345
chr1	115049841	115053590	66405	68	chr1:115052360-115052367
chr1	115298095	115300232	69415	79	chr1:115299728-115299729
chr1	116915017	116919896	137260	137	chr1:116917296-116917305
chr1	116959528	116962049	43840	52	chr1:116961163-116961185
chr1	117208310	117210831	33855	41	chr1:117208999-117209033
chr1	117367483	117369931	32765	38	chr1:117369548-117369557
chr1	117451663	117455636	64600	54	chr1:117453995-117454013
chr1	117910066	117912338	74582	80	chr1:117911318-117911320
chr1	118148006	118151156	59240	45	chr1:118149752-118149792
chr1	118470796	118474133	43097	43	chr1:118472410-118472413
chr1	119682182	119684657	50831	71	chr1:119683909-119684038
chr1	120188274	120190900	67235	89	chr1:120190238-120190246
chr1	120255149	120257531	59314	47	chr1:120256040-120256049
chr1	120610286	120613260	59959	64	chr1:120612518-120612657
chr1	120834280	120840506	171360	67	chr1:120836221-120836222
chr1	120922012	120925953	89625	74	chr1:120924686-120924690
chr1	142618028	142623263	82765	55	chr1:142621842-142621846
chr1	142886756	142891865	304306	206	chr1:142887950-142887953
chr1	143118774	143122117	62801	80	chr1:143119512-143119513
chr1	143199324	143201210	36458	52	chr1:143200532-143200536
chr1	143273595	143276370	63352	76	chr1:143274221-143274230
chr1	143277436	143284480	113054	57	chr1:143283338-143283390
chr1	143465979	143468455	53593	69	chr1:143466892-143466894
chr1	143742500	143745544	54051	68	chr1:143743238-143743248
chr1	143911649	143918199	152660	64	chr1:143914492-143914493
chr1	144338583	144341603	36265	35	chr1:144339504-144339507
chr1	144519324	144521848	50712	43	chr1:144519753-144519756
chr1	144593055	144595481	57051	72	chr1:144593510-144593511
chr1	144988913	144998356	780300	326	chr1:144993248-144993252
chr1	145008590	145010074	36710	102	chr1:145009661-145009670
chr1	145014638	145016034	44488	69	chr1:145014961-145014970
chr1	145038231	145040803	59074	52	chr1:145040019-145040068
chr1	145207832	145211794	97240	121	chr1:145208888-145208897
chr1	145436072	145438467	46323	72	chr1:145437820-145437824
chr1	145469725	145473381	74702	66	chr1:145472068-145472072
chr1	145514549	145517557	70099	56	chr1:145515462-145515467
chr1	145587799	145590324	37259	49	chr1:145589734-145589790
chr1	145824332	145828853	50765	37	chr1:145826484-145826486
chr1	146085522	146089595	39535	31	chr1:146088182-146088248
chr1	146366208	146370674	44627	31	chr1:146368006-146368011
chr1	146641326	146643608	36240	53	chr1:146642450-146642455
chr1	147398727	147401980	39486	44	chr1:147401051-147401193
chr1	147627472	147631736	43154	29	chr1:147630067-147630146
chr1	147929729	147932793	38290	43	chr1:147930634-147930636
chr1	148555361	148557699	43283	50	chr1:148555954-148555955
chr1	149222152	149225793	72902	61	chr1:149223464-149223490
chr1	149296644	149300633	50978	50	chr1:149298725-149298736
chr1	149369138	149371396	30807	64	chr1:149370704-149370713
chr1	149379351	149383282	78608	54	chr1:149382416-149382420
chr1	149575256	149578732	35575	36	chr1:149577718-149577721
chr1	149681014	149684601	33913	38	chr1:149683676-149683684
chr1	149764254	149768204	76860	69	chr1:149765517-149765521
chr1	149782100	149784158	43146	63	chr1:149782770-149782772
chr1	149801017	149812894	204535	64	chr1:149810785-149810814
chr1	149816273	149817948	32447	55	chr1:149817298-149817303
chr1	149819787	149823886	67874	72	chr1:149820121-149820125
chr1	149824344	149835928	194755	68	chr1:149826159-149826160
chr1	150038630	150040626	37258	42	chr1:150039339-150039888
chr1	150239926	150241467	31706	65	chr1:150240824-150240833
chr1	150480441	150482397	31899	48	chr1:150480805-150480888
chr1	150486485	150489386	41378	35	chr1:150487345-150487414
chr1	150521607	150524811	113636	149	chr1:150522688-150522697
chr1	150944234	150950223	116937	76	chr1:150945954-150945962
chr1	150976685	150983322	151722	90	chr1:150978920-150978922
chr1	151027551	151036111	200069	94	chr1:151030538-151030547
chr1	151136055	151139794	50155	46	chr1:151138799-151138801
chr1	151160868	151163155	50267	56	chr1:151161230-151161239
chr1	151254529	151256814	42960	74	chr1:151255824-151255833
chr1	151297954	151301612	52428	54	chr1:151300336-151300374
chr1	151429159	151430938	30309	45	chr1:151430183-151430210
chr1	151511936	151514483	39764	43	chr1:151513019-151513023
chr1	153598599	153600226	45589	69	chr1:153599654-153599655
chr1	153892502	153894960	37509	37	chr1:153892923-153892937
chr1	153928461	153931263	49987	64	chr1:153930325-153930327
chr1	153933980	153937697	90704	95	chr1:153935225-153935229
chr1	153939496	153942225	58887	50	chr1:153940306-153940315
chr1	153948418	153952108	81134	68	chr1:153951222-153951226
chr1	153957478	153959445	40245	65	chr1:153958455-153958471
chr1	154152600	154155726	52215	70	chr1:154154042-154154131
chr1	154191768	154193162	30321	50	chr1:154192304-154192305
chr1	154296847	154299333	47804	67	chr1:154297311-154297313
chr1	154528766	154530936	35232	44	chr1:154530284-154530311
chr1	154932782	154935952	44588	40	chr1:154933569-154933578
chr1	154942610	154950239	144332	78	chr1:154943553-154943560
chr1	154955178	154957758	75138	102	chr1:154956018-154956027
chr1	154971343	154974090	51330	53	chr1:154972497-154972506
chr1	154975121	154978332	54113	80	chr1:154976987-154976991
chr1	155022216	155025883	58129	51	chr1:155024404-155024412
chr1	155055865	155059903	30345	33	chr1:155057328-155057390
chr1	155098742	155101124	59653	66	chr1:155099970-155099972
chr1	155106932	155113367	102313	65	chr1:155109183-155109250
chr1	155161773	155166571	67486	48	chr1:155163440-155163447
chr1	155177759	155179918	32299	48	chr1:155178366-155178375
chr1	155211469	155215313	79601	83	chr1:155213134-155213179
chr1	155222779	155225715	37626	39	chr1:155224746-155224779
chr1	155230869	155233134	31705	34	chr1:155231971-155232032
chr1	155246591	155248899	41133	63	chr1:155247626-155247635
chr1	155270093	155271977	41126	41	chr1:155270856-155270860
chr1	155277969	155280530	48254	52	chr1:155279090-155279091
chr1	155291590	155296158	75948	75	chr1:155294790-155294799
chr1	155530109	155532195	49846	64	chr1:155530679-155530745
chr1	155579171	155581540	29319	27	chr1:155580039-155580066
chr1	155656202	155658299	48193	56	chr1:155657119-155657120
chr1	155943002	155954445	345009	129	chr1:155951332-155951346
chr1	156049726	156053461	50276	56	chr1:156051037-156051046
chr1	156083708	156087722	113352	90	chr1:156086005-156086113
chr1	156091980	156094195	29524	31	chr1:156092973-156093058
chr1	156264282	156265905	32470	56	chr1:156265055-156265057
chr1	156468467	156470545	37520	72	chr1:156469114-156469126
chr1	156560660	156562663	38130	42	chr1:156561344-156561355
chr1	156570151	156572665	40655	57	chr1:156571478-156571482
chr1	156592942	156596011	61273	70	chr1:156594251-156594257
chr1	156627197	156632435	78743	52	chr1:156630598-156630602
chr1	156662211	156664176	32400	55	chr1:156663006-156663013
chr1	156694461	156700256	124355	72	chr1:156696811-156696815
chr1	156710094	156712832	36230	54	chr1:156710676-156710680
chr1	156716085	156721112	337898	216	chr1:156719736-156719738
chr1	156736966	156740375	71877	72	chr1:156738051-156738060
chr1	156781984	156787671	58637	40	chr1:156786352-156786361
chr1	156827677	156835353	197238	107	chr1:156829447-156829449
chr1	156882638	156884983	29440	29	chr1:156882995-156883099
chr1	157012326	157014449	49218	52	chr1:157014272-157014281
chr1	159891475	159896494	146996	98	chr1:159892922-159892927
chr1	160000231	160003126	57929	63	chr1:160001513-160001515
chr1	160336045	160338895	86562	77	chr1:160337063-160337072
chr1	160369494	160371957	30482	35	chr1:160371219-160371285
chr1	160988351	160991866	73656	66	chr1:160990391-160990421
chr1	161128448	161130422	49978	55	chr1:161129498-161129505
chr1	161134876	161137306	48176	73	chr1:161135896-161135943
chr1	161145818	161148031	44409	58	chr1:161146426-161146435
chr1	161167902	161173805	60336	37	chr1:161170923-161170992
chr1	161195632	161197545	59728	74	chr1:161196429-161196430
chr1	161274942	161277697	54607	59	chr1:161275993-161276009
chr1	161283053	161285254	48405	56	chr1:161283684-161283688
chr1	161408989	161423296	162609	37	chr1:161420601-161420702
chr1	161425666	161430083	47910	36	chr1:161426138-161426139
chr1	161433066	161437759	63242	37	chr1:161435392-161435400
chr1	161438144	161442445	59280	33	chr1:161441749-161441751
chr1	161474631	161477617	108855	88	chr1:161475256-161475258
chr1	161498395	161501332	35894	50	chr1:161499384-161499385
chr1	161501754	161504339	42351	60	chr1:161502947-161502954
chr1	161510088	161514039	58438	49	chr1:161510533-161510544
chr1	161549359	161553198	29755	23	chr1:161551547-161551569
chr1	161580654	161584285	47709	59	chr1:161581793-161581802
chr1	161590406	161594677	75985	50	chr1:161591601-161591607
chr1	161695196	161698725	44592	58	chr1:161696152-161696161
chr1	162531356	162534985	132715	97	chr1:162532078-162532082
chr1	165598962	165601930	50344	56	chr1:165601150-165601159
chr1	165737053	165739769	46917	54	chr1:165737877-165737896
chr1	165797365	165799323	48026	59	chr1:165797880-165797886
chr1	166807098	166809014	29373	48	chr1:166808532-166808541
chr1	167190428	167193545	69008	61	chr1:167190976-167190985
chr1	167423848	167426397	46634	70	chr1:167424739-167424741
chr1	167517751	167523058	200074	131	chr1:167521821-167521823
chr1	167585532	167587758	34118	74	chr1:167586692-167586707
chr1	167596428	167605257	294912	135	chr1:167601308-167601317
chr1	167690141	167692883	46209	58	chr1:167691037-167691057
chr1	167789363	167791598	35410	50	chr1:167790629-167790678
chr1	167832064	167834097	68673	104	chr1:167832935-167832941
chr1	167834832	167840042	145704	101	chr1:167836512-167836521
chr1	167895671	167898765	67290	68	chr1:167898336-167898345
chr1	167903025	167908157	140775	122	chr1:167904695-167904698
chr1	168104043	168106169	40957	64	chr1:168105382-168105386
chr1	168187815	168190197	55156	48	chr1:168188437-168188863
chr1	168193722	168197441	72159	59	chr1:168195716-168195886
chr1	169074218	169076877	37016	37	chr1:169075708-169075719
chr1	169452508	169458185	146411	91	chr1:169453576-169453583
chr1	169861453	169864299	36916	60	chr1:169863421-169863484
chr1	170043068	170044831	29569	57	chr1:170043720-170043722
chr1	171454888	171456646	44836	89	chr1:171456278-171456282
chr1	171709780	171713340	81874	75	chr1:171712723-171712724
chr1	171809663	171812382	35016	34	chr1:171810720-171810724
chr1	172410785	172413875	57743	48	chr1:172412219-172412243
chr1	172500721	172503599	44335	54	chr1:172503240-172503243
chr1	173443400	173449538	141953	73	chr1:173445258-173445265
chr1	173682711	173685321	34658	39	chr1:173684792-173684838
chr1	173989113	173993126	115841	103	chr1:173989691-173989693
chr1	174127397	174129916	64449	106	chr1:174129510-174129512
chr1	174967398	174971653	99215	113	chr1:174970715-174970718
chr1	175159471	175163177	73692	54	chr1:175161891-175161892
chr1	176173792	176177753	85395	62	chr1:176175571-176175576
chr1	178693404	178696074	40818	44	chr1:178695500-178695509
chr1	179049899	179052726	76072	64	chr1:179051852-179051861
chr1	179845014	179847798	36419	53	chr1:179846714-179846723
chr1	179850413	179853482	88309	76	chr1:179851190-179851193
chr1	180197624	180201314	46909	47	chr1:180199069-180199071
chr1	180470952	180472819	52623	87	chr1:180472333-180472337
chr1	180553697	180556003	31960	56	chr1:180554940-180554949
chr1	180601051	180603446	34075	35	chr1:180602251-180602386
chr1	181002280	181006038	58784	55	chr1:181003990-181005315
chr1	181056699	181060602	96871	68	chr1:181059146-181059185
chr1	181073021	181074616	29526	53	chr1:181073893-181073897
chr1	182357387	182363462	123946	85	chr1:182359279-182359288
chr1	182553571	182556083	55031	61	chr1:182555358-182555360
chr1	182583285	182586418	60045	56	chr1:182584500-182584509
chr1	182757766	182759976	30079	36	chr1:182758647-182758666
chr1	182808559	182811131	47596	77	chr1:182810687-182810696
chr1	183439151	183441405	39253	40	chr1:183440520-183440534
chr1	183603934	183605959	31706	35	chr1:183604717-183604789
chr1	184002012	184004491	32231	30	chr1:184002984-184003018
chr1	184004803	184007731	97094	79	chr1:184006756-184006758
chr1	184019380	184022180	49395	41	chr1:184020164-184020704
chr1	184355191	184357542	36779	37	chr1:184355472-184355478
chr1	184721880	184725484	60449	51	chr1:184724803-184724807
chr1	185124925	185127754	59504	57	chr1:185125500-185125504
chr1	185284264	185285895	30968	66	chr1:185285390-185285399
chr1	185702459	185704006	33391	45	chr1:185703589-185703598
chr1	192777212	192779077	38857	54	chr1:192778051-192778054
chr1	193026423	193031629	94280	88	chr1:193027901-193027906
chr1	193071682	193074817	61135	57	chr1:193073091-193073101
chr1	193080985	193085529	134987	125	chr1:193082966-193082975
chr1	193086686	193094252	158370	119	chr1:193089992-193089996
chr1	195732088	195733424	31644	85	chr1:195733135-195733143
chr1	197164904	197171851	144453	85	chr1:197169493-197169500
chr1	197743487	197746080	51681	68	chr1:197744136-197744145
chr1	198125414	198129755	111711	97	chr1:198127825-198127832
chr1	200377141	200380079	34196	43	chr1:200378085-200378189
chr1	200638500	200641675	50280	49	chr1:200639224-200639233
chr1	200708104	200709860	33000	51	chr1:200708972-200708974
chr1	201615850	201620514	152868	99	chr1:201618560-201618561
chr1	201914537	201916898	33869	46	chr1:201915525-201915534
chr1	202111915	202115294	69282	73	chr1:202112843-202112852
chr1	202127736	202136116	375169	124	chr1:202130552-202130554
chr1	202317709	202319270	30499	47	chr1:202318616-202318623
chr1	202774343	202781506	207908	129	chr1:202775352-202775353
chr1	202829783	202831877	34043	48	chr1:202831105-202831125
chr1	202855673	202859586	51667	54	chr1:202858375-202858379
chr1	202934522	202937317	51364	66	chr1:202936016-202936017
chr1	202974391	202976392	35244	38	chr1:202975481-202975843
chr1	203274448	203276759	38963	45	chr1:203275223-203275259
chr1	203594971	203599937	146779	84	chr1:203597998-203598005
chr1	204376388	204377921	51665	78	chr1:204377307-204377314
chr1	204378347	204381004	95122	88	chr1:204379724-204379728
chr1	204462591	204464516	39672	42	chr1:204463003-204463007
chr1	205090683	205092511	29638	51	chr1:205091946-205091955
chr1	205177719	205180502	31599	55	chr1:205179165-205179228
chr1	205196211	205200001	82717	88	chr1:205197864-205197868
chr1	205648122	205650259	32388	43	chr1:205648687-205648837
chr1	205780885	205783859	44412	42	chr1:205782893-205782902
chr1	206132958	206139977	168532	80	chr1:206137444-206137448
chr1	206643325	206645012	30592	48	chr1:206644574-206644578
chr1	206728615	206734343	211390	254	chr1:206733163-206733171
chr1	206858759	206860782	57312	72	chr1:206860359-206860368
chr1	207197675	207199774	33683	63	chr1:207198690-207198694
chr1	207220832	207227320	126740	70	chr1:207224867-207224876
chr1	207817301	207823796	173011	129	chr1:207819139-207819142
chr1	207920597	207922087	31861	55	chr1:207921625-207921676
chr1	207923400	207930008	161234	94	chr1:207926151-207926170
chr1	209846942	209851884	61115	41	chr1:209849538-209849545
chr1	211433124	211434724	37335	55	chr1:211434089-211434093
chr1	211499549	211501502	36060	47	chr1:211501117-211501121
chr1	211555573	211557253	32132	61	chr1:211556561-211556562
chr1	211750143	211752755	73705	99	chr1:211751173-211751177
chr1	211777010	211781329	147060	96	chr1:211779532-211779534
chr1	211847666	211850048	45488	62	chr1:211848706-211848715
chr1	212207039	212209303	38428	56	chr1:212208151-212208155
chr1	212210099	212212001	46541	65	chr1:212210507-212210511
chr1	212459512	212461072	31254	52	chr1:212460049-212460068
chr1	212605930	212607951	45590	62	chr1:212606899-212606909
chr1	212779652	212782368	40956	50	chr1:212781276-212781311
chr1	212871799	212873718	32255	78	chr1:212872682-212872684
[truncated: 4,407 more rows]

## Sheet: MPM1955
chr	start	end	total signal	max signal	summit
[truncated: 2,170 more rows]

## Sheet: MPM1957
chr	start	end	total signal	max signal	summit
[truncated: 2,886 more rows]

[truncated: 11 more sheets: MPM1958, MPM1959, MPM2244K27, MPM2244K4, MPM2244K36, MPM2246K27, MPM2246K4, MPM2246K36, MPM2244-2246K27, MPM2244-2246K4, MPM2244-2246K36]
